# Supplementary material for: Incorporating environmental costs of ecosystem service loss in political decision making: A synthesis of monetary values for Germany
Source: PLoS One. 2019 Feb 13;14(2):e0211419. doi: 10.1371/journal.pone.0211419 (PMC6373920; doi:10.1371/journal.pone.0211419)
Supplement: S2 Table — (XLSX) [file pone.0211419.s002.xlsx]

## Sheet: Carbon balance
Average carbon content in above and below ground biomass
Source: Umweltbundesamt (2014) Berichterstattung unter der Klimarahmenkonvention der Vereinten Nationen und dem Kyoto-Protokoll 2014. Nationaler Inventarbericht zum Deutschen Treibhausgasinventar 1990 – 2012. Umweltbundesamt. CLIMATE CHANGE 24/2014.
		Forest	Agricultural fields	Grassland	Wood and shrubland	Terrestrial wetlands	Aquatic ecosystems	Settlements	other land
[Mg C ha-1a-1]		54.66	7.84	6.69	46.93	20.1	0	13.4	0
Change of carbon content in biomass for each type of ecosystem conversion 2012 [Mg C ha-1a-1]
Initial/Final		Forest1)	Agricultural fields2)	Grassland2)	Woodland and shrubland2)	Terrestrial wetlands 2)	Aquatic ecosystems 2)	Settlements 2)	other land 2)
Forest			-46.82	-47.97	-7.73	-12.26	-34.56	-41.26	NO
Agricultural land		3.34		-1.15	39.09	12.26	-7.54	5.56	NO
Grassland		3.33	1.15		40.25	13.42	-6.69	6.72	NO
Wood and shrubland		1.73	-39.09	-40.25		-26.83	-46.93	-33.53	NO
Terrestrial wetlands		3.14	-12.26	-13.42	26.83		-20.1	-6.7	NO
Aquatic ecosystems		3.64	7.54	6.69	46.93	20.1		13.4	NO
Settlements		3.4	-5.56	-6.72	33.53	6.7	-13.4
other land		3.64	7.84	6.69	46.93	20.1	0	13.4	NO
1) Annual change during 20 year period
2) Singular change (non-recurring)
Conversion of biomass 2012 [Mg C ha-1a-1] into CO2 emissions (conversion factor 3,67):
The conversion is based on the assumption that all negative changes lead to a complete loss of carbon biomass as CO2 into the atmosphere
and positive changes represent carbon sequestration and uptake of CO2 from the atmosphere.
CO2 emission [t CO2 ha-1 a-1] resulting from changes in ecosystems
Initial/Final		Forest1)	Agricultural fields2)	Grassland2)	Woodland and shrubland2)	Terrestrial wetlands 2)	Aquatic ecosystems 2)	Settlements 2)	other land 2)
Forest			0	0	0	-12.26	-34.56	0	NO
Agricultural land		3.34		0	0	0	-7.54	0	NO
Grassland		3.33	1.15		40.25	13.42	-6.69	6.72	NO
Wood and shrubland		1.73	-39.09	-40.25		-26.83	-46.93	-33.53	NO
Terrestrial wetlands		3.14	-12.26	-13.42	26.83		-20.1	-6.7	NO
Aquatic ecosystems		3.64	7.54	6.69	46.93	20.1		13.4	NO
Settlements		3.4	-5.56	-6.72	33.53	6.7	-13.4
other land		3.64	7.84	6.69	46.93	20.1	0	13.4	NO
1) Annual change during 20 year period
2) Singular change (non-recurring)
Monetary valuation of CO2 emissions
Multiplication of carbon emissions by 80 Euro (2010) / tCO2
The monetary valuation is based on assuming an average value of 80 Euro (2010) / tCO2 (Umweltbundesamt 2014).
Monetary value of CO2 emissions [Euro (2010) ha-1 a-1]
Initial/Final		Forest1)	Agricultural fields2)	Grassland2)	Woodland and shrubland2)	Terrestrial wetlands 2)	Aquatic ecosystems 2)	Settlements 2)	other land 2)
Forest			0	0	0	-980.8	-2764.8	0	NO
Agricultural land		267.2		0	0	0	-603.2	0	NO
Grassland		266.4	92		3220	1073.6	-535.2	537.6	NO
Wood and shrubland		138.4	-3127.2	-3220		-2146.4	-3754.4	-2682.4	NO
Terrestrial wetlands		251.2	-980.8	-1073.6	2146.4		-1608	-536	NO
Aquatic ecosystems		291.2	603.2	535.2	3754.4	1608		1072	NO
Settlements		272	-444.8	-537.6	2682.4	536	-1072
other land		291.2	627.2	535.2	3754.4	1608	0	1072	NO
1) Annual change during 20 year period
2) Singular change (non-recurring)
