# Supplementary material for: Incorporating environmental costs of ecosystem service loss in political decision making: A synthesis of monetary values for Germany
Source: PLoS One. 2019 Feb 13;14(2):e0211419. doi: 10.1371/journal.pone.0211419 (PMC6373920; doi:10.1371/journal.pone.0211419)
Supplement: S1 Database — (XLSX) [file pone.0211419.s003.xlsx]

## Sheet: Introduction
Supplementary S1: Database of monetary values of changes in ecosystem services in Germany
Contribution to the Methodological Convention 3.0 of the German Federal Environment Agency (UBA)
Authors: Johannes Förster, Stefan Schmidt, Bartosz Bartkowski, Nele Lienhoop, Christian Albert, Heidi Wittmer
Suggested Citation:
Förster,J. , S. Schmidt, B. Bartkowski, N. Lienhoop, C. Albert, H. Wittmer. [year] Incorporating environmental costs of ecosystem service loss in political decision making:
a synthesis of monetary values for Germany. Supplementary S1: Database of monetary values of changes in ecosystem services in Germany. PLOS ONE (accepted)
Version
Jahr:	2016
Version:	2.0
Datum:	2016-09-15
Project
Introduction
Structure of the Database
References

## Sheet: Database Master
V1	V2	V3	V4	V5	V6	V7	V8	V9	V10	V11	V12	V13	V14	V15	V16	V17	V18	V19	V20	V21	V22	V23	V24	V25	V26	V27	V28	V29	V30	V31	V32	V33	V34	V35	V36	V37	V38	V39	V40	V41	V42	V43	V44	V45	V46	V47	V48	V49	V50
ID Wert / ID Value	ID Studie / ID Study	Datenbankzugehörigkeit / Belonging to the database…	Auswahl UBA / Selection UBA	Referenz / Reference	Bearbeiter / Compiled by	Internet-Link	Monetary value	Relevanz für UBA Projekt / Relevance for the UBA project	Zusammenfassung / Summary	Publikationstyp / Type of publication	Verfügbarkeit / Availability	ÖSL nach TEEB / ES according to TEEB	ÖSL nach CICES / ES according CICES	ÖSL nach Studie / ES according to the study	Land/Region / Country /Region	Untersuchungsgebiet / Investigation area	Größe Untersuchungsgebiet / Size of the investigation area	Ökosystem / Ecosystem	Ökosystem Fallstudie / Ecosystem case study	Bewertung von Zustand / Evaluation of the condition	Bewertung von Veränderung / Evaluation of change	Bewertung von Veränderung in Fallstudie / Evaluation of change in the case study	Kosten oder Nutzen-basierte Bewertung / Cost or benefit-based valuation	Monetärer Wert (aus Studie) / Monetary value (from the study)	Min (aus Studie) / Min (from the study)	Mittelwert (aus Studie) / Average (from the study)	Median (aus Studie) / Median (from the study)	Max (aus Studie) / Max (from the study)	Einheit und Währung (aus Studie) / Unit and currency (from the study)	Monetärer Wert (inflationsbereinigt für 2014) / Monetary value (inflation-adjusted for 2014)	Min (inflationsbereinigt für 2014) / Min (inflation-adjusted for 2014)	Mittelwert (inflationsbereinigt für 2014) / Average (inflation-adjusted for 2014)	Median (inflationsbereinigt für 2014) / Median (inflation-adjusted for 2014)	Max (inflationsbereinigt für 2014) / Max (inflation-adjusted for 2014)	Monetärer Wert (inflationsbereinigt für 2014 & Angleichung der Einheit) / Monetary value (inflation-adjusted for 2014 & adjustment of the unit)	Min (inflationsbereinigt für 2014 & Angleichung der Einheit) / Min (inflationadjusted for 2014 & adjustment of the unit)	Mittelwert (inflationsbereinigt für 2014 & Angleichung der Einheit) / Average (inflation-adjusted for 2014 & adjustment of the unit)	Median (inflationsbereinigt für 2014 & Angleichung der Einheit) / Median (inflation-adjusted for 2014 & adjustment of the unit)	Max (inflationsbereinigt für 2014 & Angleichung der Einheit) / Maximum (inflation-adjusted for 2014 & adjustment of the unit)	Verbraucherpreisindex / Consumer Price Index	Kaufkraftparität / Purchasing power parity	DM zu Euro / DM to euro	Angleichung Einheiten / Adjustment of units	Flächenbezug des monetären Wertes in Studie / Area reference of the monetary value in the study	Bewertungsmethode / Valuation method	Bewertungsmethode Ergänzungen / Valuation method, additions	Durchführung von Bewertung / Procedure of the valuation	Bewertungsjahr / Year of the valuation	Zeithorizont / Time horizon
Allgemeine Kennziffer zur eindeutigen Identifikation des Datenbankeintrags / Code number for the distinct identification of the entrance into the database	Kennziffer zur Identifikation der Studie / Code number for the identification of the study	Meta-Datenbank oder Publikation, in denen Bewertungsstudien gefunden wurden (s. Reiter: "Anaylsierte Datenbanken") / Mega-database or publication in which the valuation study was found (see tab "Analysed Databases")	Selektion von monetären Werten, geeignet für die Abschätzung von Standardkostensätzen für UBA relevante Umwandlungsprozesse: / Selection of monetary values suitable for the estimation of standard cost rates for UBA-relevant transformation processes: 0) Aussagekraft für Methodenkonvention ungenügend / not suitable for Methodological Convention 1) Aussagekraft für Methodenkonvention gegeben (Expert…	Referenz der Publikation / Reference of the publication	SS, BB, JF	URL zur Publikation / URL to the publication	1 - monetary value 0 - no monetary value	Begründung für Ausschluß der Bewertungsstudie oder bestimmter Bewertungen, durch UFZ Review Team / Reason for the exclusion of the valuation study or certain values by the UFZ review team	Kurze Zusammenfassung der Studie (wenn Abstract vorhanden) / Short summary of the study (if abstract exists)	Typ der Veröffentlichung der Bewertungsstudie: / Type of publication of the valuation study: 1) Wissenschaftlicher Artikel / Scientific paper 2) Konferenzbeitrag / Conference contribution 3) Buch bzw. Buchkapitel / Book or chapter of a book 4) Berichte (z. B. von EU Projekten oder dt. Forschungsprojekten) / Reports (e.g. of an EU project or a German research project) 5) Andere / Others	Zugänglichkeit der Bewertungsstudie: / Accessibility of the valuation study: 1) öffentlich zugänglich / publicly accessible 2) nur über Online-Bibliothek (z.B. Web of Science) / only through an online library (e.g. Web of Science) 3) Bibliothek (z.B. Buch) / library (e.g. a book)	Klassifikation der Ökosystemdienstleistungen nach TEEB Definition (s. Reiter: "ÖSL Definitionen") / Classification of the ecosystem services according to the TEEB definition (see tab "ES Definitions")	Klassifikation der Ökosystemdienstleistungen nach CICES Definition (s. Reiter: "ÖSL Definitionen") / Classification of the ecosystem services according to the CICES definition (see tab "ES Definitions")	Definition und Klassifikation der ÖSL nach Bewertungsstudie / Definition and classification of the ES according to the valuation study	Land in dem die Bewertung durchgeführt wurde / Country in which the valuation has taken place	Bezeichnung des bewerteten Untersuchungsgebietes, gemäß Studie (z.B. Schwarzwald, Leipziger Neuseenland) / Name of the investigation area assessed, according to the study (e.g. Schwarzwald, Leipziger Neuseenland)	Größe des Untersuchungsgebietes gemäß Bewertungsstudie / Size of the investigation area accoding to the valuation study	Klassifizierung der Ökosysteme gemäß Vorgaben in der Methodenkonvention 3.0: / Classification of the ecosystems according to the specification of the Methodological Convention 3.0: 1) Grünland (1 = Grünland allgemein; 1a = intensiv; 1b = extensiv / HNV) / Grassland (1 = grassland in general; 1a = intensively used; 1b =extensively used / HNV) 2) Ackerland (2 = Ackerland allgemein; 2a = intensiv; 2…	Bezeichnung des Ökosystems in der Bewertungsstudie / Name of the ecosystem in the valuation study	Bewertung einer Momentaufnahme bzw. Status Quo ("ja"-Kategorie) von Gütern und Leistungen, die Menschen durch die Natur beziehen oder Untersuchung von dynamischen Veränderungen ("nein"-Kategorie) / Evaluation of a snapshot or status quo (“yes“-category) of goods and services which humans get from nature or analysis of dynamic changes (“no“-castegory)	Klassifizierung der ökosystemaren Veränderungsprozesse gemäß Vorgaben in der Methodenkonvention 3.0 (Umwandlungsprozesse I. - IV.): / Classification of ecosystem processes of change according to the specification of the Methodological Convention 3.0 (transformation processes I. - IV.): 1) Umwandlung von Grünland in Ackerland (oder umgekehrt) (I.) / Transformation of grassland into farmland (or vi…	Umwandlungsprozesse von Ökosystemzustand X in Y entsprechend der Bewertungsstudie (falls von Spalte: "Bewertung von Veränderung" abweichend) / Transformation processes from exosystem condition X to Y according to the valuation study (if deviating from evaluation of change)	Unterscheidung zwischen Kosten oder Nutzen/Präferenz-basierten Ansatz zur Bewertung der ÖSL / Differentiation between cost- and benefit-/preference-based approach for the ES-valuation 1) Nutzen / Benefit 2) Kosten / Cost 3) Nicht eindeutig nachvollziehbar (bsp. wenn TEV berechnet oder benefit transfer angewendet wurde) / Not clearly comprehensible (e.g. if TEV is calculated or benefit transfer wa…	Geldwert aus Bewertungsstudie ohne weitere Information zu Maximum, Minimum, Mittelwert und/oder Median / Monetary value from the valuation study without further information on max, min, average and/or median	Minimum des ermittelten Geldwerts aus Bewertungsstudie / Minimum monetary value computed in the valuation study	Arithmetisches Mittel des Geldwertes aus Bewertungsstudie / Arithmetic mean of the monetary value computed in the valuation study	Median des Geldwertes aus Bewertungsstudie / Median monetary value computed in the valuation study	Maximum des Geldwertes aus Bewertungsstudie / Maximum monetary value computed in the valuation study	Größe in der die monetäre Bewertung vorgenommen wurde / Unit in which the monetary valuation was conducted	Wert aus Bewertungsstudie inflationsbereinigt für das Jahr 2014, unter Verwendung des jeweiligen landesspezifischen Verbraucherpreisindex (s. Spalte: "Verbraucherpreisindex") und umgerechnet in Euro / Value from the valuation study, inflation-adjusted for 2014 using the Consumer Price Index of the respective country (see column “CPI“) and converted into euro	Minimum des ermittelten Geldwerts aus Bewertungsstudie inflationsbereinigt für das Jahr 2014, unter Verwendung des jeweiligen landesspezifischen Verbraucherpreisindex (s. Spalte: "Verbraucherpreisindex") und umgerechnet in Euro / Minimum monetary value computed in the valuation study, inflation-adjusted for 2014 using the Consumer Price Index of the respective country (see column “CPI“) and conve…	Arithmetisches Mittel des Geldwertes aus Bewertungsstudie inflationsbereinigt für das Jahr 2014, unter Verwendung des jeweiligen landesspezifischen Verbraucherpreisindex (s. Spalte: "Verbraucherpreisindex") und umgerechnet in Euro / Arithmetic mean of the monetary value from the valuation study, inflation-adjusted for 2014 using the Consumer Price Index of the respective country (see column “CPI“…	Median des Geldwertes aus Bewertungsstudie inflationsbereinigt für das Jahr 2014, unter Verwendung des jeweiligen landesspezifischen Verbraucherpreisindex (s. Spalte: "Verbraucherpreisindex") und umgerechnet in Euro / Median monetary value from the valuation study, inflation-adjusted for 2014 using the Consumer Price Index of the respective country (see column “CPI“) and converted into euro	Maximum des Geldwertes aus Bewertungsstudie inflationsbereinigt für das Jahr 2014, unter Verwendung des jeweiligen landesspezifischen Verbraucherpreisindex (s. Spalte: "Verbraucherpreisindex") und umgerechnet in Euro / Maximum monetary value from the valuation study, inflation-adjusted for 2014 using the Consumer Price Index of the respective country (see column “CPI“) and converted into euro	Wert aus Bewertungsstudie inflationsbereinigt für das Jahr 2014, unter Verwendung des jeweiligen landesspezifischen Verbraucherpreisindex (s. Spalte: "Verbraucherpreisindex"), umgerechnet in Euro und gleiche Einheit (s. Spalte: "Angleichung Einheiten") / Value from the valuation study, inflation-adjusted for 2014 using the Consumer Price Index of the respective country (see column “CPI“) and conv…	Minimum des ermittelten Geldwerts aus Bewertungsstudie inflationsbereinigt für das Jahr 2014, unter Verwendung des jeweiligen landesspezifischen Verbraucherpreisindex (s. Spalte: "Verbraucherpreisindex"), umgerechnet in Euro und gleiche Einheit (s. Spalte: "Angleichung Einheiten") / Minimum monetary value computed in the valuation study, inflation-adjusted for 2014 using the Consumer Price Index …	Arithmetisches Mittel des Geldwertes aus Bewertungsstudie inflationsbereinigt für das Jahr 2014, unter Verwendung des jeweiligen landesspezifischen Verbraucherpreisindex (s. Spalte: "Verbraucherpreisindex"), umgerechnet in Euro und gleiche Einheit (s. Spalte: "Angleichung Einheiten") / Arithmetic mean of the monetary value from the valuation study, inflation-adjusted for 2014 using the Consumer P…	Median des Geldwertes aus Bewertungsstudie inflationsbereinigt für das Jahr 2014, unter Verwendung des jeweiligen landesspezifischen Verbraucherpreisindex (s. Spalte: "Verbraucherpreisindex"), umgerechnet in Euro und gleiche Einheit (s. Spalte: "Angleichung Einheiten") / Median monetary value from the valuation study, inflation-adjusted for 2014 using the Consumer Price Index of the respective co…	Maximum des Geldwertes aus Bewertungsstudie inflationsbereinigt für das Jahr 2014, unter Verwendung des jeweiligen landesspezifischen Verbraucherpreisindex (s. Spalte: "Verbraucherpreisindex"), umgerechnet in Euro und gleiche Einheit (s. Spalte: "Angleichung Einheiten") / Maximum monetary value from the valuation study, inflation-adjusted for 2014 using the Consumer Price Index of the respective …	Verbraucherpreisindex (VPI) gemäß Bundesbank 2016, mit VPI-Basisjahr 2010. Die Inflationsbereinigung erfolgte ebenso für Bewertungen in anderen Währungen mit Hilfe des jeweiligen landesspezifischen VPI’s (s. Reiter: "Umrechnungsindizes") / Consumer Price Index (CPI) according to Bundesbank 2016, base year 2010. The inflation adjustment of valuations in other currencies was also conducted with the…	Umrechnung ausländischer Währung in Euro gemäß der Umrechnungsfaktoren der Kaufkraftparität (PPP) von der Weltbank 2015 (s. Reiter: "Umrechnungsindizes") / Conversion of foreign currencies into euro according to the conversion factors of the purchasing power parity (PPP) of the World Bank 2015 (see Tab “Conversion-indices”)	Umrechnung DM zu Euro nach offiziellen Umrechnungskurs der Bundesbank, 1 Euro = 1,95583 DM / Conversion DM to euro using the official exchange rate of the Bundesbank, 1 Euro = 1,95583 DM	Umrechnung von Bewertungseinheiten in gleiche Zielgrößen zur Erhöhung der Vergleichbarkeit, in: / Conversion of units for the valuation into a common target figure in order to increase comparability, into: 1) €/ha/Jahr 2) €/ha 3) €/Person/Jahr 4) €/[Besuch, Eintritt, Übernachtung… verschiedene] 5) €/tCO2 6) andere	Umrechnung der räumlichen Bewertungsfläche in Hektar / Conversion of the spatial area valuated into hectare	Die Bewertungsmethoden wurden, gemäß TEEB 2010, wie folgt unterteilt: / The valuation methods were, following TEEB 2010, classified as follows : 1) Travel Cost 2) Total Economic Value 3) Replacement Cost 4) PES 5) Mitigation & Restoration Cost 6) Hedonic Pricing 7) Group Valuation 8) Factor Income / Production Function 9) Direct market pricing 10) Contingent Valuation (WTP) 11) Contingent Valuati…	Zusatzinformationen zum besseren Verständnis der Bewertungsmethode, inkl. erwähnenswerter Besonderheiten / Additional information to make the valuation method better comprehensible, incl. special aspects worth mentioning	Kurze Zusammenfassung der Arbeitsschritte beim Bewertunsprozess / Short recapitulation of the steps of the valuation procedure	Konkreter Zeitpunkt (Jahr) der Wertermittlung / Precise time (year) of the assessment of the value	Bewertung der Veränderung über einen Zeitraum, z.B. Wertermittlung über 5 Jahre hinweg in die Zukunft oder Vergangenheit. Wenn ja, um welchen Zeitraum handelt es sich? / Assessment of the change withing a period of time, e.g. valuation during 5 years, either into the future or into the past. If so: which actual period of time was it?
1	1	NOEP	0	Dehnhardt, A. 2002. The replacement value of flood plains as nutrient sinks: A case study of the river Elbe. Institute for Ecological Economy Research, 2002, Institute for Ecological Economy Research, Munich, Germany	SS	http://econweb.ucsd.edu/~carsonvs/papers/621.pdf	0	bereits vorhanden: englische Version von Dehnhardt, A. (2002): Der ökonomische Wert der Elbauen als Nährstoffsenke: Die indirekte Bewertung ökologischer Leistungen. In: Dehnhardt, A. & Meyerhoff, J. (Hrsg.): Nachhaltige Entwicklung der Stromlandschaft Elbe. Vauk-Verlag, Kiel.	The increasing reduction of wetlands such as riparian areas is regarded as a serious loss due to their high ecological value. A growing need for the assessment of wetland values and the beneficial ecosystem services they provide is noted. An overview of recent studies using different approaches to assign monetary values to different valuable functions is given. In a case study of the river Elbe i…																																	1		na
2	2	TEEB DE Kapitel 6 ÖSL von Wäldern	0	ABILDTRUP, J., GARCIA, S. STENGER, A., 2013. The effect of forest land use on the cost of drinking water supply: A spatial econometric analysis. Ecological Economics 92: 126 – 136.	BB		0	nicht Deutschland (Frankreich)		1	2																															1		na
644			0	Ba, C. O. et al. (2006): The Economic Value of Wild Resources in Senegal: A preliminary evaluation of non-timber forest products, game and freshwater fisheries. IUCN, Gland, Switzerland and Cambridge, UK.	BB		1	1		4	1	26	26	non-timber forest products (NTFP)	Senegal	Tambacounda, Kolda		4	tropischer Wald	ja	8		1	1950000					$	1.90156e+06					1.90156e+06					92.4497	1	1	6		15	Berechnung des Außermarktwerts auf Basis von Interviews	In addition to the household (producer) surveys, ISRA/BAME conducted surveys in several markets where wild products are. These included permanent markets in large cities as well as periodic (weekly) markets in selected RCs in Kolda, Tambacounda and the ZSP. Market surveys gathered information from both buyers and sellers, including itinerant traders as well as local retailers. Data was collected …
743			0	Bernard, F., de Groot, R., & Campos, J. J. (2009). Valuation of tropical forest services and mechanisms to finance their conservation and sustainable use: A case study of Tapantı´ National Park. Costa Rica. Forest Policy Economics, 11, 174–183.	JF	http://www.sciencedirect.com/science/article/pii/S1389934109000264	1	1	The Tapanti National Park in Costa Rica comprises a precious but vulnerable tropical rain forest area. The monetary values of ecosystem services that are provided by this park are estimated in order to assess the mechanisms to finance the park's conservation and sustainable use. The main ecosystem services provided by the park are water supply (for drinking and electricity generation), maintenanc…	1	3	12	2.2.1.	Erosion control benefiting Hydro-power production	Costa Rica	Tapatí National Park	1 ha	4	Rainforest	nein	3	Deforestation of national park and consequent sedimentation and cost increase for hydro-power production	2		13			32	US$/ha/a avoided costs due to intact forests reducing costs in hydro-power production Min value: Angostura Plant with 47291 ha forest in catchment area (44% of total catchment) Max value: Catchí Plant with 32230 ha forest in catchment (40% of total catchment)		13.086			32.2117		13.086			32.2117	89.5605	1	1	1	1	14	Avoided costs for hydro-power production	Assumption: 70% of maintenance costs for hydro-power plants is due to sedimentation from deforested areas. Hence the costs associated with sediment are for Cachí hydro-power plant 1534330 US$/year and for Angostura hydro-power plant 823200 US$/year. The catchment area of the Cachí and Angostura hydro-power plants have 47330 ha and 62079 ha of deforested land outside the National Park that is caus…	2005	NA
744			0	Bernard, F., de Groot, R., & Campos, J. J. (2009). Valuation of tropical forest services and mechanisms to finance their conservation and sustainable use: A case study of Tapantı´ National Park. Costa Rica. Forest Policy Economics, 11, 174–183.	JF	http://www.sciencedirect.com/science/article/pii/S1389934109000264	1	1	The Tapanti National Park in Costa Rica comprises a precious but vulnerable tropical rain forest area. The monetary values of ecosystem services that are provided by this park are estimated in order to assess the mechanisms to finance the park's conservation and sustainable use. The main ecosystem services provided by the park are water supply (for drinking and electricity generation), maintenanc…	1	3	19	3.1.1.	Tourism	Costa Rica	Tapatí National Park	58323 ha	4	Rainforest	ja	8		2			625000			US$/a benefits for local tourism business			629134					10.7871			89.5605	1	1	1	58323	1	Travel Cost	17 out of 48 tourism businesses answered to benefits from the national park. The total net annual income of these 17 businesses is about 1.25 million US$/year. Assumption: 50% of this depend on the the park.	2005	NA
745			0	Bernard, F., de Groot, R., & Campos, J. J. (2009). Valuation of tropical forest services and mechanisms to finance their conservation and sustainable use: A case study of Tapantı´ National Park. Costa Rica. Forest Policy Economics, 11, 174–183.	JF	http://www.sciencedirect.com/science/article/pii/S1389934109000264	1	1	The Tapanti National Park in Costa Rica comprises a precious but vulnerable tropical rain forest area. The monetary values of ecosystem services that are provided by this park are estimated in order to assess the mechanisms to finance the park's conservation and sustainable use. The main ecosystem services provided by the park are water supply (for drinking and electricity generation), maintenanc…	1	3	26	26	ES-bundle: Drinking water + Hydro-power benefits + Tourism	Costa Rica	Tapatí National Park	58323 ha	4	Rainforest	ja	8		1			43			US$/ha/a benefits for drinking water, hydro-power production and tourism			43.2844					43.2844			89.5605	1	1	1	58323	17	Travel cost, Avoided cost	Factors included: the sum of drinking water, hydro-power benefits, tourism (see each separate entry for further details)	2005	NA
649			0	Adger, N. et al. (1995): Total economic value of forests in Mexico. Ambio 24(5), 286-296	BB		0	keine Unterscheidung zwischen verschiedenen Waldtypen möglich	Failure to account for the numerous functions and econo- mic uses of forests have led to patterns of global forest use with many detrimental environmental consequences. This study demonstrates the economic techniques for estimating the Total Economic Value (TEV) of forests. For the Mexican forest estate, the results show an annual lower bound value of the services of the total forest area to be i…	1	2
3	3	RED	0	AEA Technology, UK - IER, D; ION, UK; INERIS , F; EEE, UK; ENCO, NO; Ecole des Mines, F ; LIEE, GR; IEFE, IT; IVM, NE 1999 ExternE - Vol. 9 Fuel Cycles for Emerging and End-Use Technologies, Transport & Waste - Part. II External costs of transport (Summary). European Commission DGXII - Science, Research and Development, 92-828-7084-7	SS	https://www.google.de/url?sa=t&rct=j&q=&esrc=s&source=web&cd=1&ved=0ahUKEwiU5cG2gMrLAhVJQhQKHaSoA74QFgggMAA&url=http%3A%2F%2Fbookshop.europa.eu%2Fde%2Fexterne-pbCGNA18887%2Fdownloads%2FCG-NA-18-887-EN-C%2FCGNA18887ENC_001.pdf%3Bpgid%3DIq1Ekni0.1lSR0OOK4MycO9B0000VkOL_D34%3Bsid%3DMr0qa99XVgkqQovqXhW0zL1yf940GZI0LM8%3D%3FFileName%3DCGNA18887ENC_001.pdf%26SKU%3DCGNA18887ENC_PDF%26CatalogueNumber%3DC…	0	0 energy-related externalities from cogeneration, new technologies, transport and municipal solid waste incineration (mass burning) and landfill																																		1		na
4	4	WS	0	Aevermann, T. & Schmude, J., 2015. Quantification and monetary valuation of urban ecosystem services in Munich, Germany. ZEITSCHRIFT FUR WIRTSCHAFTSGEOGRAPHIE, 3.	BB		0	keine eigenen Bewertungen		1	2																															1		na
5	5	BfN Literature (https://www.bfn.de/0318_veroeffentlichungen-wert.html)	0	Albert, C. et al. (2015): Empfehlungen zur Entwicklung bundesweiter Indikatoren zur Erfassung von Ökosystemleistungen. Diskussionspapier. BfN-Skripten 410. BfN, Bonn.	JF	https://www.bfn.de/fileadmin/BfN/service/Dokumente/skripten/skript410.pdf	0	keine Bewertung																																		1		na
6	6	BfN Literature (https://www.bfn.de/0318_veroeffentlichungen-wert.html)	0	Alvensleben, R. V. und Schleyerbach, K. (1994): Präferenzen und Zahlungsbereitschaft der Bevölkerung. Naturschutz- und Landschaftspflegeleistungen der Landwirtschaft. Berichte über Landwirtschaft 72 (4): 524-532.	BB/JF	nicht öffentlich	1	1		1	2	26	3.1.1.	Landschaftsästhetik	Deutschland	Befragung in Kiel für das Bundesland Schleßwig-Holstein		7	verschiedene Anteile Wald, Ackerland	nein	7	Naturschutzprogramm mit verschiedene Anteile von Wald und Ackerland (nicht genau definiert)	1		16			25	DM/Haushalt/Monat für den Kauf von Naturschutzflächen (Biotopnetz), welches 15% der Landesfläche Schleßwig-Holsteins entspricht		11.3571			17.7455		68.4852			107.008	76.9833		1.95583	3	na	12	Conjoint-Analyse	face-to-face Interview	1993
7	7	WS	0	Aurbacher, J. & Dabbert, S., 2009. Integrating GIS-based field data and farm modeling in a watershed to assess the cost of erosion control measures: An example from southwest Germany. Journal of Soil and Water Conservation, 64(5), pp.350–362.	BB		0	keine Bewertung		1	2																															1		na
8	8	TEEB DE Dehnhardt et al. Ökosystemleistungen von Gewässern und Auen	0	Avramov, M., Schmidt, S.I., Griebler, C., Hahn, H.J., Berkhoff, S., 2010. Dienstleistungen der Grundwasserökosysteme. KW Korrespondenz Wasserwirtschaft 3 (2): 74-81.	BB		0	keine Bewertung, keine relevanten Ökosysteme		1	2																															1		na
740			0	Bienabe, E., & Hearne, R. R. (2006). Public preferences for biodiversity conservation and scenic beauty within a framework of environmental services payments. Forest Policy and Economics, 9(4), 335–348.	JF	http://www.sciencedirect.com/science/article/pii/S1389934105001206	1	1	Choice experiments are used to investigate the preferences and the willingness to pay of foreign tourists and Costa Ricans for increased support for nature conservation and scenic beauty through a system of Payments for Environmental Services (PESs). In order to assess preferences for these different public goods services of private forests, survey respondents were asked to choose between spatial…	1	3	24	24	Biodiversity conservation	Costa Rica	Different conservation areas		4	Rainforest	ja	8		1			6.77			US$/person/visit (one-time payment) payment marginal WTP by tourists from foreign countries for a conservation-oriented ecosystem service payment (ESP)			6.81478					6.81478			89.5605	1	1	4		12	Choice experiments are used to investigate the preferences and the willingness to pay of foreign tourists and Costa Ricans for increased support for nature conservation and scenic beauty through a system of Payments for Environmental Services (PESs). WTP was asked for strategically located nature conservation and strategically located access and scenic beauty. People could chose between paying US…	People were interviews in different places in Costa Rica including the airport, towns and in protected areas	2005	NA
9	9	EnValue	0	Barde, J.P. and D. W. Pearce (1991), Valuing the Environment, Six Case Studies, edited by Jean-Philippe Barde and David W. Pearce, Earthscan Publications	SS		0	keine eigenen Bewertungen																																		1		na
10	10	TEEB DE ÖSL in Agrarlandschaften	0	Bartomeus, I.; Potts, S. G.; Steffan-Dewenter, I.; Vaissière, B. E.; Woyciechowski, M.; Krewenka, K. M.; Tscheulin, T.; Roberts, S. P. M.; Szentgyörgyi, H.; Westphal, C.; Bommarco, R. (2013): Contribution of insect pollinators to crop yield and quality varies with agricultural intensification. PeerJ PrePrints. http://dx.doi.org/10.7287/peerj.preprints.184v1. CC-BY 3.0 Open Access.	BB		0	keine Bewertung		1	1																															1		na
11	11	Schellhorn, M. Instrumente der Rechenschaft über die Inanspruchnahme der natürlichen Umwelt - Umweltrechnungslegung. 2. Auflage, Wiesbaden: Dt. Univ.-Verl., Wiesbaden: Gabler, 1997, doi: 10.1007/978-3-663-09066-3	0	Behrens, B., Canibol, H.P. 1992 Ruinöse Erbschaft, in: Wirtschaftswoche, Nr. 46, S. 14-22	SS		0	keine eigene Bewertung																																		1		na
12	12		0	BEIL, T., HAMPICKE, U. & KOWATSCH, A. (2010): Ökonomische Bewertung der Biodiversität von Salzgrasland. In: SCHICKHOFF, U., SEIBERLING, S. (Hrsg.): Entwicklung der Biodiversität in Salzgrasländern der Vorpommerschen Boddenlandschaft. Bundesamt für Naturschutz, Bonn, 268-311.	JF		1	1		3	3	24	24	Biodiversität	Deutschland	Deutschland		3	Salzgrasland	nein	8		1			0.21			€ / Haushalt / Monat je Anwohner			0.224456					0.112792			99.9917		1	3	na	10	Zahlungsbereitschaft
13	13	Karlsruhe Virtueller Katalog (KVK) (http://kvk.bibliothek.kit.edu/)	0	Bekanntmachung der regionalen Wertansätze für Ackerland und Grünland nach der Flächenerwerbsverordnung ; 2000 info Mikrofiche-Ausg.. - 2000 (Bekanntmachung der regionalen Wertansätze für Ackerland und Grünland nach der Flächenerwerbsverordnung;2000) (Bundesanzeiger. [Beilage];Jg. 52, Nr. 197a)	JF	nicht öffentlich	0																																			1		na
14	14	TEEB DE Kapitel 6 ÖSL von Wäldern	0	BENNING, R., FEGER, K.-H., 2013. Der Beitrag von Waldflächen zur Sicherung der Rohwasserqualität in einem mesoskaligen Talsperreneinzugsgebiet. In: Forstwissenschaftliche Fakultät der Universität Freiburg und Forstliche Versuchs- und Forschungsanstalt Baden-Württemberg (Hrsg.), Ausgleichs- und Reaktorfunktionen von Waldböden im Stoff- und Wasserkreislauf. Freiburger forstliche Forschung Band 96. …	BB		0	keine Bewertung		4	1																															1		na
16	15	Elsasser	0	Bergen, Löwenstein 1992 Die monetäre Bewertung der Fernerholung im Südharz. InV. Bergen, W. Löwenstein und G. Pfister, Studien zur monetären Bewertung von externen Effekten der Forst- und Holzwirtschaft. Schriften zu Forstökonomie, Band 2.2., erweiterte Auflage, Frankfurt am Main, S. 1-58.	SS		1	1		3	3	19	3.1.1.	recreation	Germany	Südharz	na	5	forest	ja	8	travels to southern Hercynia	2			55.92			DM/visit CS			45.517								67.1333		1.95583	4	na	1	review: no | sampling type: random survey method: registration data of spa overnight guests | data collection mode: random sample of registration data | value specification: zonal | regression: OLS | validity experiments: none | sensitivity analysis: with/without repair costs | dispersion measure and value: n.a.; n.a.	na	1988(7)-1989(6)	nein
15		Elsasser	0	Bergen, Löwenstein 1992 Die monetäre Bewertung der Fernerholung im Südharz. InV. Bergen, W. Löwenstein und G. Pfister, Studien zur monetären Bewertung von externen Effekten der Forst- und Holzwirtschaft. Schriften zu Forstökonomie, Band 2.2., erweiterte Auflage, Frankfurt am Main, S. 1-58.	SS		1	1		3	3	19	3.1.1.	recreation	Germany	Südharz	na	5	forest	ja	8	travels to southern Hercynia	2			43.68			DM/visit CS			35.5541								67.1333		1.95583	4	na	1	review: no | sampling type: random survey method: registration data of spa overnight guests | data collection mode: random sample of registration data | value specification: zonal | regression: OLS | validity experiments: none | sensitivity analysis: with/without repair costs | dispersion measure and value: n.a.; n.a.	na	1988(7)-1989(6)	nein
17	16	TEEB DE Kapitel 6 ÖSL von Wäldern	0	Bergen, Löwenstein 1992 Die monetäre Bewertung der Fernerholung im Südharz. InV. Bergen, W. Löwenstein und G. Pfister, Studien zur monetären Bewertung von externen Effekten der Forst- und Holzwirtschaft. Schriften zu Forstökonomie, Band 2.2., erweiterte Auflage, Frankfurt am Main, S. 1-58.	BB		1	1		3	3	19	3.1.1.	Fernerholung	Deutschland	Südharz		5	Wald	ja	8		2		634			811.5	DM/ha		516.055			660.534		516.055			660.534	67.1333		1.95583	2	1	1	zwei Werte für zwei verschieden berechnete Fahrtkostensätze; Durchschnittswerte	Berechnung der Fahrtkostensätze, kombiniert mit Daten zu Besucherzahlen/Aufenthaltslängen/Besucherherkunft	1988/89	nein
18	17		0	BERGEN, V., Pfister, G., 1992. Die monetäre Bewertung von Umweltwirkungen der Zellstoffproduktion in Karlsruhe-Maxau. In: Bergen, V., Löwenstein, W., Pfister, G. (Hrsg.), Studien zur monetären Bewertung von externen Effekten der Forst- und Holzwirtschaft. Schriften zur Forstökonomie 2. Sauerländer's, Frankfurt: 91-116.	BB		0	keine relevanten Ökosysteme betroffen		3	3				Deutschland	Karlsruhe																										1		na
21	18		0	BERGEN, V., Pfister, G., 1992. Die monetäre Bewertung von Umweltwirkungen einer Aufforstung im Landkreis Göttingen. In: Bergen, V., Löwenstein, W., Pfister, G. (Hrsg.), Studien zur monetären Bewertung von externen Effekten der Forst- und Holzwirtschaft. Schriften zur Forstökonomie 2. Sauerländer's, Frankfurt: 59-90.	BB		1	1		3	3	26	26	kleinklimatische Auswirkungen + Landschaftsbild	Deutschland	LK Göttingen		5	Wald	nein	6		1			767.96			DM/ha/a			564.737					564.737			74.3083		1.95583	1	1	6	Bodenwertsteigerung durch Waldnähe	übliche hedonische Bepreisung		ja
19			0	BERGEN, V., Pfister, G., 1992. Die monetäre Bewertung von Umweltwirkungen einer Aufforstung im Landkreis Göttingen. In: Bergen, V., Löwenstein, W., Pfister, G. (Hrsg.), Studien zur monetären Bewertung von externen Effekten der Forst- und Holzwirtschaft. Schriften zur Forstökonomie 2. Sauerländer's, Frankfurt: 59-90.	BB		1	1		3	3	26	26	kleinklimatische Auswirkungen + Landschaftsbild	Deutschland	Erholungspark Wendebach, LK Göttingen		5	Wald	nein	6		1			-999.4			DM/ha/a			-813.479					-813.479			67.1333		1.95583	1	1	6	Zahlungsbereitschaft für Waldrandlänge an Freibädern	übliche hedonische Bepreisung	1989	nein
20			0	BERGEN, V., Pfister, G., 1992. Die monetäre Bewertung von Umweltwirkungen einer Aufforstung im Landkreis Göttingen. In: Bergen, V., Löwenstein, W., Pfister, G. (Hrsg.), Studien zur monetären Bewertung von externen Effekten der Forst- und Holzwirtschaft. Schriften zur Forstökonomie 2. Sauerländer's, Frankfurt: 59-90.	BB		1	1		3	3	8	2.3.5.2.	kleinklimatische Veränderungen	Deutschland	LK Göttingen		5	Wald	nein	6		1			98.63			DM/ha/a			82.5355					82.5355			65.3		1.95583	1	1	8	Mehrerträge bei landw. Produktion durch Waldnähe	Berechnung des zu erwartenden Mehrertrags durch mehr Wald, Bewertung mit Marktpreisen	1987/88	nein
22			0	BERGEN, V., Pfister, G., 1992. Die monetäre Bewertung von Umweltwirkungen einer Aufforstung im Landkreis Göttingen. In: Bergen, V., Löwenstein, W., Pfister, G. (Hrsg.), Studien zur monetären Bewertung von externen Effekten der Forst- und Holzwirtschaft. Schriften zur Forstökonomie 2. Sauerländer's, Frankfurt: 59-90.	BB		1	1		3	3	26	2.1.2.3.	Lärmschutz	Deutschland	LK Göttingen		5	Wald	nein	6		1			139.4			DM/ha/a			102.511					102.511			74.3083		1.95583	1	1	6	Immobilienpreiseinfluss von Lärm	übliche hedonische Bepreisung		ja
741			0	Bienabe, E., & Hearne, R. R. (2006). Public preferences for biodiversity conservation and scenic beauty within a framework of environmental services payments. Forest Policy and Economics, 9(4), 335–348.	JF	http://www.sciencedirect.com/science/article/pii/S1389934105001206	1	1	Choice experiments are used to investigate the preferences and the willingness to pay of foreign tourists and Costa Ricans for increased support for nature conservation and scenic beauty through a system of Payments for Environmental Services (PESs). In order to assess preferences for these different public goods services of private forests, survey respondents were asked to choose between spatial…	1	3	19	3.1.1.	Access to scenic beauty	Costa Rica	Different conservation areas		4	Rainforest	ja	8		1			3.36			US$/person/visit (one-time payment) marginal WTP by tourists from foreign countries for a access-oriented ecosystem service payment (ESP)			3.38223					3.38223			89.5605	1	1	4		12	Choice experiments are used to investigate the preferences and the willingness to pay of foreign tourists and Costa Ricans for increased support for nature conservation and scenic beauty through a system of Payments for Environmental Services (PESs). WTP was asked for strategically located nature conservation and strategically located access and scenic beauty. People could chose between paying US…	People were interviews in different places in Costa Rica including the airport, towns and in protected areas	2005	NA
645			0	Chase, L. et al (1997): ECOTOURISM DEMAND AND DIFFERENTIAL PRICING OF NATIONAL PARK ENTRANCE FEES IN COSTA RICA. Working Paper Cornell University	BB		1	1	Ecotourism presents developing countries with growing opportunities for attracting foreign exchange and enhancing economic growth, but also raises some pressing management challenges for national parks and other protected areas. This paper presents a framework for analyzing the impacts of increasing user fees on visitation at national parks in Costa Rica. Data are collected at three national park…	4	1	19	3.1.1.	ecotourism	Costa Rica	Manuel Antonio		4	Regenwald	ja	8		1	21.75					$/Kopf	28.0588					28.0588					69.8828	1	1	3		15	contingent behaviour; face-to-face		1995	nein
646			0	Chase, L. et al (1997): ECOTOURISM DEMAND AND DIFFERENTIAL PRICING OF NATIONAL PARK ENTRANCE FEES IN COSTA RICA. Working Paper Cornell University	BB		1	1	Ecotourism presents developing countries with growing opportunities for attracting foreign exchange and enhancing economic growth, but also raises some pressing management challenges for national parks and other protected areas. This paper presents a framework for analyzing the impacts of increasing user fees on visitation at national parks in Costa Rica. Data are collected at three national park…	4	1	19	3.1.1.	ecotourism	Costa Rica	Volcan Poas		4	Regenwald	ja	8		1	21.6					$/Kopf	27.8653					27.8653					69.8828	1	1	3		15	contingent behaviour; face-to-face		1995	nein
647			0	Chase, L. et al (1997): ECOTOURISM DEMAND AND DIFFERENTIAL PRICING OF NATIONAL PARK ENTRANCE FEES IN COSTA RICA. Working Paper Cornell University	BB		1	1	Ecotourism presents developing countries with growing opportunities for attracting foreign exchange and enhancing economic growth, but also raises some pressing management challenges for national parks and other protected areas. This paper presents a framework for analyzing the impacts of increasing user fees on visitation at national parks in Costa Rica. Data are collected at three national park…	4	1	19	3.1.1.	ecotourism	Costa Rica	Volcan Irazu		4	Regenwald	ja	8		1	24.9					$/Kopf	32.1225					32.1225					69.8828	1	1	3		15	contingent behaviour; face-to-face		1995	nein
23	19	Elsasser	0	Best, Hornbostel, Klein 1996 Repräsentative Befragung der Thüringer Bevölkerung zum Thema Wald - Ergebnisband	SS		1	1		4	na	19	3.1.1.	recreation	Germany	Thüringen	na	5	forest	ja	8	right to enter forests for recreation purposes	1			39.38			DM/Person/Visit WTP			26.3551								81.65		1.95583	4	na	10	review: no | sampling type: 2-stage random survey method: telephone data collection mode: CATI | value specification: mean | regression: none | validity experiments: none | sensitivity analysis: none | dispersion measure and value: n.a.; n.a.	na	1996 (Jun)	ns
25	20	Elsasser	0	Best, Hornbostel, Klein 1999 Endbericht zum Projekt "Zur monetären Bewertung der Kollektivgutleistungen des Waldes" für Thüringen (im Vergleich mit Hessen)	SS		1	1		4	na	26	26	non wood services	Germany	Thüringen	na	5	forest	ja	8	collective goods/services of forests (seemingly unspecified)	1			169			DM/person/a in Thüringen WTP			109.397					109.397			84.4167		1.95583	3	na	10	review: no | sampling type: 2-stage random survey method: telephone data collection mode: CATI | value specification: mean | regression: OLS | validity experiments: none | sensitivity analysis: none | dispersion measure and value: n.a.; n.a.	na	1999	no
24		Elsasser	0	Best, Hornbostel, Klein 1999 Endbericht zum Projekt "Zur monetären Bewertung der Kollektivgutleistungen des Waldes" für Thüringen (im Vergleich mit Hessen)	SS		1	1		4	na	26	26	non wood services	Germany	Hessen	na	5	forest	ja	8	collective goods/services of forests (seemingly unspecified)	1			166			DM/person/a in Hessen WTP			107.455					107.455			84.4167		1.95583	3	na	10	review: no | sampling type: 2-stage random survey method: telephone data collection mode: CATI | value specification: mean | regression: OLS | validity experiments: none | sensitivity analysis: none | dispersion measure and value: n.a.; n.a.	na	1999	no
26	21	RED	0	Bickel P., Schmid S., Krewitt W., Friedrich R. 1998 Transport Externalities Due to Airborne Pollutants in Germany - Application of The ExternE Approach http://www.feem.it/web/activ/_activ.html, TERA 98, Milan, Italy - Fondazione Eni Enrico Mattei	SS	http://siti.feem.it/gnee/terapap/bickel.pdf	0	0 costs of goods and passengers transport (car, bus, coach, tram, conventional train, high- speed train, light duty vehicle, heavy duty vehicle, and goods train)																																		1		na
27	22	TEEB DE Dehnhardt et al. Ökosystemleistungen von Gewässern und Auen	0	Bieling, C., Plieninger, T., 2013. Recording Manifestations of Cultural Ecosystem Services in the Landscape. Landscape Research 38: 649-667.	BB		0	keine ökonomische Bewertung		1	2																															1		na
655			0	Echeverrı́a, J., Hanrahan, M., Solorzano, R., 1995. Valuation of non-priced amenities provided by the biological resources within the Monteverde Cloud Forest Preserve, Costa Rica. Ecol. Econ. 13, 43 – 52Y	SS	http://www.sciencedirect.com/science/article/pii/092180099500054D	1	1	To quantify the economic benefits of the Monteverde Cloud Forest Preserve and to test the contingent valuation method in a third world setting, a contingent valuation survey was designed with five experimental treatments. These determined an overall expected value per visitor; determined and compared two ways of eliciting value, single versus annual lump-sum payments; and compared average values …	1	2	26	26	Prevention of conversion of tropical forest to cattle pasture or other agriculture uses (amenity of tropical forest)	Costa Rica	Monteverde Cloud Forest Preserve	na	4	tropical forest	ja	3	WTP to prevent the forest from being converted to cattle pasture or other agriculture uses	1			137.41			$/visitor Costa Ricans (both lump sum and recurring annual payments considered)			192.511					192.511			64.3491	1	1	6	1	10	closed-end dichotomous choice contingent valuation method	1) Survey of Preserve visitors 2) estimate of the true Hicksian equivalent surplus and calculation of logit dichotomous choice model	1991-1992	no
656			0	Echeverrı́a, J., Hanrahan, M., Solorzano, R., 1995. Valuation of non-priced amenities provided by the biological resources within the Monteverde Cloud Forest Preserve, Costa Rica. Ecol. Econ. 13, 43 – 52Y	SS	http://www.sciencedirect.com/science/article/pii/092180099500054D	1	1	To quantify the economic benefits of the Monteverde Cloud Forest Preserve and to test the contingent valuation method in a third world setting, a contingent valuation survey was designed with five experimental treatments. These determined an overall expected value per visitor; determined and compared two ways of eliciting value, single versus annual lump-sum payments; and compared average values …	1	2	26	26	Prevention of conversion of tropical forest to cattle pasture or other agriculture uses (amenity of tropical forest)	Costa Rica	Monteverde Cloud Forest Preserve	na	4	tropical forest	ja	3	WTP to prevent the forest from being converted to cattle pasture or other agriculture uses	1			118.76			$/visitor non-Costa Ricans (both lump sum and recurring annual payments considered)			166.383					166.383			64.3491	1	1	6	1	10	closed-end dichotomous choice contingent valuation method	1) Survey of Preserve visitors 2) estimate of the true Hicksian equivalent surplus and calculation of logit dichotomous choice model	1991-1992	no
657			0	Echeverrı́a, J., Hanrahan, M., Solorzano, R., 1995. Valuation of non-priced amenities provided by the biological resources within the Monteverde Cloud Forest Preserve, Costa Rica. Ecol. Econ. 13, 43 – 52Y	SS	http://www.sciencedirect.com/science/article/pii/092180099500054D	1	1	To quantify the economic benefits of the Monteverde Cloud Forest Preserve and to test the contingent valuation method in a third world setting, a contingent valuation survey was designed with five experimental treatments. These determined an overall expected value per visitor; determined and compared two ways of eliciting value, single versus annual lump-sum payments; and compared average values …	1	2	26	26	Prevention of conversion of tropical forest to cattle pasture or other agriculture uses (amenity of tropical forest)	Costa Rica	Monteverde Cloud Forest Preserve	na	4	tropical forest	ja	3	WTP to prevent the forest from being converted to cattle pasture or other agriculture uses	1			130.43			$/visitor/lump-sum (both Costa Ricans and non-Costa Ricans considered)			182.732					182.732			64.3491	1	1	6	1	10	closed-end dichotomous choice contingent valuation method	1) Survey of Preserve visitors 2) estimate of the true Hicksian equivalent surplus and calculation of logit dichotomous choice model	1991-1992	no
663			0	Emerton, L. (1999). Mount Kenya: The Economics of Community Conservation. Evaluating Eden Series Discussion Paper No 4. Evaluating Eden Project and Community Conservation Research Project (Universities of Manchester, Zimbabwe and Cambridge and the African Wildlife Foundation).	SS	http://pubs.iied.org/pdfs/7797IIED.pdf	0	keine eigenen Werte	This paper will investigate the economic rationale for setting in place a system of community-based conservation in a protected area. Using as an example Mount Kenya it will illustrate how traditional exclusionist approaches to wildlife protection can, by economically marginalising local communities, fail to lead to a situation where wildlife resources are conserved. By demonstrating the distribu…						Laos	Forest for timber extraction of Sekong	58749 ha (12% of total forest cover of Sekong)	4
28	23	TEEB DE Kapitel 6 ÖSL von Wäldern	0	BMI – BUNDESMINISTERIUM DES INNERN, 2013. Bericht zur Flutkatastrophe 2013. Katastrophenhilfe, Entschädigung, Wiederaufbau. Download 18.12.2014 (http://www.bmi.bund.de/SharedDocs/Downloads/DE/Broschueren/2013/kabinettbericht-fluthilfe.pdf).	BB		0	keine Bewertung		4	1																															1		na
30	24		0	Böhme, K. 2004. Bekanntmachung der regionalen Wertansätze für Ackerland und Grünland nach der Flächenerwerbsverordnung. BzAR Heft 9 / 2004. 355ff.	JF	http://www.bodenmarkt.info/g/BM-Ex/daten/1-2/BzAR_04-09_354.pdf	1	1		4	1	13	2.3.3.	Bodenqualität: Bodenrichtwerte bzw. Bodenwertzahlen (Güte für Bodenfruchtbarkeit bzw. Indikatoren für möglichen Ertrag) (1,2, 13)	Deutschland	Deutschland	je ha	2	1 + 2 Ackerland, Grünland	ja	8		1			12600			€/ha Regionale Wertansätze (RWA) für Ackerland mit mittlerer Ackerzahl (AZ) 46 in Thüringen im Jahr 2004 (Beispiel)			14791.3					14791.3			91.0417		1	2	1	9	Marktwert von Ackerland bzw. Grünland		2004	nein
29			0	Böhme, K. 2004. Bekanntmachung der regionalen Wertansätze für Ackerland und Grünland nach der Flächenerwerbsverordnung. BzAR Heft 9 / 2004. 355ff.	JF	http://www.bodenmarkt.info/g/BM-Ex/daten/1-2/BzAR_04-09_354.pdf	1	1		4	1	13	2.3.3.	Bodenqualität: Bodenrichtwerte bzw. Bodenwertzahlen (Güte für Bodenfruchtbarkeit bzw. Indikatoren für möglichen Ertrag) (1,2, 13)	Deutschland	Deutschland	je ha	2	1 + 2 Ackerland, Grünland	ja	8		1			9900			€/ha Regionale Wertansätze (RWA) für Ackerland mit hoher Ackerzahl (AZ) 90 in Sachsen-Anhalt im Jahr 2004 (Beispiel)			11621.7					11621.7			91.0417		1	2	1	9	Marktwert von Ackerland bzw. Grünland		2004	nein
31			0	Böhme, K. 2004. Bekanntmachung der regionalen Wertansätze für Ackerland und Grünland nach der Flächenerwerbsverordnung. BzAR Heft 9 / 2004. 355ff.	JF	http://www.bodenmarkt.info/g/BM-Ex/daten/1-2/BzAR_04-09_354.pdf	1	1		4	1	13	2.3.3.	Bodenqualität: Bodenrichtwerte bzw. Bodenwertzahlen (Güte für Bodenfruchtbarkeit bzw. Indikatoren für möglichen Ertrag) (1,2, 13)	Deutschland	Deutschland	je ha	2	1 + 2 Ackerland, Grünland	ja	8		1			810			€/ha Regionale Wertansätze (RWA) für Ackerland mit niedriger Ackerzahl (AZ) 25 in Mecklenburg-Vorpommern im Jahr 2004 (Beispiel)			950.87					950.87			91.0417		1	2	1	9	Marktwert von Ackerland bzw. Grünland		2004	nein
32	25	TEEB DE Kapitel 6 ÖSL von Wäldern	0	BOLTE, A., POLLEY, H., 2010. Der Wald in Zahlen. In: Depenheuer, O., Möhring, B. (Hrsg.): Waldeigentum. Zustand und Perspektiven. Bibliothek des Eigentums 8. Springer, Berlin Heidelberg: 57 – 69	BB		0	keine Bewertung		3	3																															1		na
33	26	TEEB DE Dehnhardt et al. Ökosystemleistungen von Gewässern und Auen	0	Born, W., Meyer, V., Scholz, M., Kasperidus, H.D., Schulz-Zunkel, C., Hans-Jürgens, B., 2012. Ökonomische Bewertung Ökosystemfunktionen von Flussauen. In: Scholz, M., Mehl, D., Schulz-Zunkel, C., Kasperidus, H.D., Born, W., Henle, K., Ökosystemfunktionen von Flussauen – Analyse und Bewertung von Hochwasserretention, Nährstoffrückhalt, Kohlenstoffvorrat, Treibhausgasemissionen und Habitatfunktion.…	BB		1	1		4	3	9	2.2.2.2.	Hochwasserschutz	Deutschland	Gesamtdeutschland		3	Flussauen	ja	8		2		87210			719102	€/ha		89541.9			738330		89541.9			738330	104.092		1	2	1	14	Schadenspotenzialanalyse mittels Vermögenswerten im Aubereich			nein
34		TEEB DE Dehnhardt et al. Ökosystemleistungen von Gewässern und Auen	0	Born, W., Meyer, V., Scholz, M., Kasperidus, H.D., Schulz-Zunkel, C., Hans-Jürgens, B., 2012. Ökonomische Bewertung Ökosystemfunktionen von Flussauen. In: Scholz, M., Mehl, D., Schulz-Zunkel, C., Kasperidus, H.D., Born, W., Henle, K., Ökosystemfunktionen von Flussauen – Analyse und Bewertung von Hochwasserretention, Nährstoffrückhalt, Kohlenstoffvorrat, Treibhausgasemissionen und Habitatfunktion.…	BB		1	1		4	3	11	2.3.4.1.	Nährstoffretention	Deutschland	Gesamtdeutschland		3	Flussauen	ja	8		2		1355			1497	€/ha		1391.23			1537.03		1391.23			1537.03	104.092		1	2	1	3	Retention von N und P durch Kläranlagen oder landwirtschaftliche Maßnahmen			nein
35		TEEB DE Dehnhardt et al. Ökosystemleistungen von Gewässern und Auen	0	Born, W., Meyer, V., Scholz, M., Kasperidus, H.D., Schulz-Zunkel, C., Hans-Jürgens, B., 2012. Ökonomische Bewertung Ökosystemfunktionen von Flussauen. In: Scholz, M., Mehl, D., Schulz-Zunkel, C., Kasperidus, H.D., Born, W., Henle, K., Ökosystemfunktionen von Flussauen – Analyse und Bewertung von Hochwasserretention, Nährstoffrückhalt, Kohlenstoffvorrat, Treibhausgasemissionen und Habitatfunktion.…	BB		1	1		4	3	8	2.3.5.1.	Minderung von Treibhausgasemissionen	Deutschland	Gesamtdeutschland		3	Flussauen	ja	8		1			-13.82			€/t CO2			-14.1895								104.092		1	5	na	9	durchschnittlicher ETS-Preis 2011			nein
36		TEEB DE Dehnhardt et al. Ökosystemleistungen von Gewässern und Auen	0	Born, W., Meyer, V., Scholz, M., Kasperidus, H.D., Schulz-Zunkel, C., Hans-Jürgens, B., 2012. Ökonomische Bewertung Ökosystemfunktionen von Flussauen. In: Scholz, M., Mehl, D., Schulz-Zunkel, C., Kasperidus, H.D., Born, W., Henle, K., Ökosystemfunktionen von Flussauen – Analyse und Bewertung von Hochwasserretention, Nährstoffrückhalt, Kohlenstoffvorrat, Treibhausgasemissionen und Habitatfunktion.…	BB		1	1		4	3	8	2.3.5.1.	Minderung von Treibhausgasemissionen	Deutschland	Gesamtdeutschland		3	Flussauen	ja	8		1			-70			€/t CO2			-71.8717								104.092		1	5	na	13	SCC aus Stern-Report			implizit
37	27	Plankl, R., P. Weingarten, H. Nieberg, Y. Zimmer, J. Krug, G. Haxsen (2010) Quantification of public goods provided by agriculture. Landbauforschung - vTI Agriculture and Forestry Research 3 2010 (60)173-192	0	Borresch, R., B. Weinmann, F. Kuhlmann, and P. M. Schmitz. 2005. Interdisciplinary modelling and assessment of multifunctionality. Pages 330-350 in F. Arfini, editor. Modelling agricultural policies: state of the art and new challenges. Monte Università Parma Editore, Parma, Italy.	BB		0	keine eigenen Bewertungen		4	1																															1		na
39	28		0	Borresch, R., S. Maas, K. Schmitz and P. M. Schmitz (2009) "Modelling the Value of a Multifunctional Landscape: A Discrete Choice Experiment". Paper presented at the International Association of Agricultural Economics Conference. Beijing, China.	JF	http://ageconsearch.umn.edu/bitstream/51641/2/IAAE2009_692.pdf	1	1	In the context of today’s intensive discussion of landscape multifunctionality, one primary objective of the current European Union policy is to support the implementation of multifunctionaly within the EU. In order to assess the economical feasibility of the implementation of a multifunctional land use in the Wetterau region in Germany this study addresses the question whether the local populati…	2	1	18	3.1.2.5.	Landscape scenery	Germany (Hesse)	Wetterau region		2b	The region is dominated by arable cultivation which accounts for 70% of the agricultural land, the most important crops being wheat, maize and sugar beet (in short crop rotation). Given a high level of fertilization and pesticide application, the high land-use intensity adversely affects the landscape multifunctionality in the Wetterau region. In the past, intensive agricultural production led to…	nein	7	Shift from status quo to a multifunctional landscape	1			87.68			€/household/year for a shift from status quo to a multifunctional landscape (2007 €)			97.621					49.0558			95.9917		1	3	na	12	Stated Preference or Simulated Market Price, Consumer Surplus, Willingness-to-pay	The study surveyed citizens in the urban city of Friedberg (FB) and the smaller, rural town Rockenberg (RB) in the Wetterau region. Respondents were paid 15 or 10 Euro, respectively, as allowance for their participation. One option in each choice set described the status quo of landscape as it is found nowadays. During the interviews, the different scenarios of the landscape scenery considered we…	2007	NA
38			0	Borresch, R., S. Maas, K. Schmitz and P. M. Schmitz (2009) "Modelling the Value of a Multifunctional Landscape: A Discrete Choice Experiment". Paper presented at the International Association of Agricultural Economics Conference. Beijing, China.	JF	http://ageconsearch.umn.edu/bitstream/51641/2/IAAE2009_692.pdf	1	1	In the context of today’s intensive discussion of landscape multifunctionality, one primary objective of the current European Union policy is to support the implementation of multifunctionaly within the EU. In order to assess the economical feasibility of the implementation of a multifunctional land use in the Wetterau region in Germany this study addresses the question whether the local populati…	2	1	18	3.1.2.5.	Landscape scenery	Germany (Hesse)	Wetterau region		1	The region is dominated by arable cultivation which accounts for 70% of the agricultural land, the most important crops being wheat, maize and sugar beet (in short crop rotation). Given a high level of fertilization and pesticide application, the high land-use intensity adversely affects the landscape multifunctionality in the Wetterau region. In the past, intensive agricultural production led to…	nein	1	Change from status quo (dominated by arable cultivation which accounts for 70% of the agricultural land) to a grassland dominated landscape (Ackerland zu Grünland)	1			48.48			€/household/year for a shift from status quo to a grassland dominated landscape (2007 €)			53.9766					27.1239			95.9917		1	3	na	12	Stated Preference or Simulated Market Price, Consumer Surplus, Willingness-to-pay	The study surveyed citizens in the urban city of Friedberg (FB) and the smaller, rural town Rockenberg (RB) in the Wetterau region. Respondents were paid 15 or 10 Euro, respectively, as allowance for their participation. One option in each choice set described the status quo of landscape as it is found nowadays. During the interviews, the different scenarios of the landscape scenery considered we…	2007	NA
40			0	Borresch, R., S. Maas, K. Schmitz and P. M. Schmitz (2009) "Modelling the Value of a Multifunctional Landscape: A Discrete Choice Experiment". Paper presented at the International Association of Agricultural Economics Conference. Beijing, China.	JF	http://ageconsearch.umn.edu/bitstream/51641/2/IAAE2009_692.pdf	1	1	In the context of today’s intensive discussion of landscape multifunctionality, one primary objective of the current European Union policy is to support the implementation of multifunctionaly within the EU. In order to assess the economical feasibility of the implementation of a multifunctional land use in the Wetterau region in Germany this study addresses the question whether the local populati…	2	1	18	3.1.2.5.	Landscape scenery	Germany (Hesse)	Wetterau region		2a	The region is dominated by arable cultivation which accounts for 70% of the agricultural land, the most important crops being wheat, maize and sugar beet (in short crop rotation). Given a high level of fertilization and pesticide application, the high land-use intensity adversely affects the landscape multifunctionality in the Wetterau region. In the past, intensive agricultural production led to…	nein	1	Increase in cereals aera (high rate of cereal area). One option in each choice set described the status quo of landscape as it is found nowadays. During the interviews, the different scenarios of the landscape scenery considered were visualized using maps and photos.	1			-16.43			€/household/year for an increase in cereals area (2007 €)			-18.2928					-9.19236			95.9917		1	3	na	12	Stated Preference or Simulated Market Price, Consumer Surplus, Willingness-to-pay	The study surveyed citizens in the urban city of Friedberg (FB) and the smaller, rural town Rockenberg (RB) in the Wetterau region. Respondents were paid 15 or 10 Euro, respectively, as allowance for their participation. One option in each choice set described the status quo of landscape as it is found nowadays. During the interviews, the different scenarios of the landscape scenery considered we…	2007	NA
41			0	Borresch, R., S. Maas, K. Schmitz and P. M. Schmitz (2009) "Modelling the Value of a Multifunctional Landscape: A Discrete Choice Experiment". Paper presented at the International Association of Agricultural Economics Conference. Beijing, China.	JF	http://ageconsearch.umn.edu/bitstream/51641/2/IAAE2009_692.pdf	1	1	In the context of today’s intensive discussion of landscape multifunctionality, one primary objective of the current European Union policy is to support the implementation of multifunctionaly within the EU. In order to assess the economical feasibility of the implementation of a multifunctional land use in the Wetterau region in Germany this study addresses the question whether the local populati…	2	1	18	3.1.2.5.	Landscape scenery	Germany (Hesse)	Wetterau region		2a	The region is dominated by arable cultivation which accounts for 70% of the agricultural land, the most important crops being wheat, maize and sugar beet (in short crop rotation). Given a high level of fertilization and pesticide application, the high land-use intensity adversely affects the landscape multifunctionality in the Wetterau region. In the past, intensive agricultural production led to…	nein	1	Larger fields size	1			-13.17			€/household/year for larger fields size (2007 €)			-14.6632					-7.36844			95.9917		1	3	na	12	Stated Preference or Simulated Market Price, Consumer Surplus, Willingness-to-pay	The study surveyed citizens in the urban city of Friedberg (FB) and the smaller, rural town Rockenberg (RB) in the Wetterau region. Respondents were paid 15 or 10 Euro, respectively, as allowance for their participation. One option in each choice set described the status quo of landscape as it is found nowadays. During the interviews, the different scenarios of the landscape scenery considered we…	2007	NA
42			0	Borresch, R., S. Maas, K. Schmitz and P. M. Schmitz (2009) "Modelling the Value of a Multifunctional Landscape: A Discrete Choice Experiment". Paper presented at the International Association of Agricultural Economics Conference. Beijing, China.	JF	http://ageconsearch.umn.edu/bitstream/51641/2/IAAE2009_692.pdf	1	1	In the context of today’s intensive discussion of landscape multifunctionality, one primary objective of the current European Union policy is to support the implementation of multifunctionaly within the EU. In order to assess the economical feasibility of the implementation of a multifunctional land use in the Wetterau region in Germany this study addresses the question whether the local populati…	2	1	11	2.3.4.	Water quality	Germany (Hesse)	Wetterau region		2b	The region is dominated by arable cultivation which accounts for 70% of the agricultural land, the most important crops being wheat, maize and sugar beet (in short crop rotation). Given a high level of fertilization and pesticide application, the high land-use intensity adversely affects the landscape multifunctionality in the Wetterau region. In the past, intensive agricultural production led to…	nein	7	Increase in water quality through less intense use of pesticides and fertilizers, more nutrient retention	1			4.24			€/household/year/mg of decreased nitrate (2007 €)			4.72072					2.37222			95.9917		1	3	na	12	Stated Preference or Simulated Market Price, Consumer Surplus, Willingness-to-pay	The study surveyed citizens in the urban city of Friedberg (FB) and the smaller, rural town Rockenberg (RB) in the Wetterau region. Respondents were paid 15 or 10 Euro, respectively, as allowance for their participation. One option in each choice set described the status quo of landscape as it is found nowadays. During the interviews, the different scenarios of the landscape scenery considered we…	2007	NA
43			0	Borresch, R., S. Maas, K. Schmitz and P. M. Schmitz (2009) "Modelling the Value of a Multifunctional Landscape: A Discrete Choice Experiment". Paper presented at the International Association of Agricultural Economics Conference. Beijing, China.	JF	http://ageconsearch.umn.edu/bitstream/51641/2/IAAE2009_692.pdf	1	1	In the context of today’s intensive discussion of landscape multifunctionality, one primary objective of the current European Union policy is to support the implementation of multifunctionaly within the EU. In order to assess the economical feasibility of the implementation of a multifunctional land use in the Wetterau region in Germany this study addresses the question whether the local populati…	2	1	24	24	Animal biodiversity	Germany (Hesse)	Wetterau region		2b	The region is dominated by arable cultivation which accounts for 70% of the agricultural land, the most important crops being wheat, maize and sugar beet (in short crop rotation). Given a high level of fertilization and pesticide application, the high land-use intensity adversely affects the landscape multifunctionality in the Wetterau region. In the past, intensive agricultural production led to…	nein	7	Increase in animal species in current landscape	1			3.26			€/household/year/percent of saved species (2007 €)			3.62961					1.82393			95.9917		1	3	na	12	Stated Preference or Simulated Market Price, Consumer Surplus, Willingness-to-pay	The study surveyed citizens in the urban city of Friedberg (FB) and the smaller, rural town Rockenberg (RB) in the Wetterau region. Respondents were paid 15 or 10 Euro, respectively, as allowance for their participation. One option in each choice set described the status quo of landscape as it is found nowadays. During the interviews, the different scenarios of the landscape scenery considered we…	2007	NA
44			0	Borresch, R., S. Maas, K. Schmitz and P. M. Schmitz (2009) "Modelling the Value of a Multifunctional Landscape: A Discrete Choice Experiment". Paper presented at the International Association of Agricultural Economics Conference. Beijing, China.	JF	http://ageconsearch.umn.edu/bitstream/51641/2/IAAE2009_692.pdf	1	1	In the context of today’s intensive discussion of landscape multifunctionality, one primary objective of the current European Union policy is to support the implementation of multifunctionaly within the EU. In order to assess the economical feasibility of the implementation of a multifunctional land use in the Wetterau region in Germany this study addresses the question whether the local populati…	2	1	24	24	Multifunctional agriculture: Plant biodiversity	Germany (Hesse)	Wetterau region		7	The region is dominated by arable cultivation which accounts for 70% of the agricultural land, the most important crops being wheat, maize and sugar beet (in short crop rotation). Given a high level of fertilization and pesticide application, the high land-use intensity adversely affects the landscape multifunctionality in the Wetterau region. In the past, intensive agricultural production led to…	nein	7	Increase in plant species in current landscape	1			1.58			€/household/year/species saved (2007 €)			1.75914					0.883988			95.9917		1	3	na	12	Stated Preference or Simulated Market Price, Consumer Surplus, Willingness-to-pay	The study surveyed citizens in the urban city of Friedberg (FB) and the smaller, rural town Rockenberg (RB) in the Wetterau region. Respondents were paid 15 or 10 Euro, respectively, as allowance for their participation. One option in each choice set described the status quo of landscape as it is found nowadays. During the interviews, the different scenarios of the landscape scenery considered we…	2007	NA
45	29		1	Brander, L., A. Ghermandi, O. Kuik, A. Markandya, P. A. Nunes, M. Schaafsma and A. Wagtendonk (2010) "Scaling up Ecosystem Services Values: Methodology, Applicability and a Case Study". Working paper 41.2010, Fondazione Eni Enrico Mattei (FEEM), Milan.	JF	http://www.feem.it/getpage.aspx?id=2922&sez=Publications&padre=73	1	1	The approach of using existing data on economic values of local ecosystem services for an assessment of these values at a larger geographical scale can be called “scaling up”. In a scaling-up exercise, economic values from a particular study site are transferred to another geographical setting, for instance to the regional, national or global scale. This paper proposes a methodology for scaling u…	4	1	26	26	ÖSL Bündel	Europe (Austria, Belgium, Bulgaria, Croatia, Czech Republic, Denmark, Estonia, Finland, France, Germany, Greece, Hungary, Ireland, Italy, Latvia, Lithuania, Malta, Netherlands, Poland, Portugal, Romania, Slovakia, Slovenia, Spain, Sweden, United Kingdom)	Germany		3	Wetlands	ja	8	NA	1			4353			€/hectar/year			5198.55					5198.55			89.4917		1	1	1	10	Willingness-to-pay	The meta-analysis used 264 observations from studies conducted between 1972 and 2007. The primary valuation methods included in the analysis were: market-based methods (174 observations), revealed preference methods (47), and stated preference methods (70). A total of 11 different wetland services were included in this meta-analysis.	2003 (the observation were conducted between 1972 to 2007)	NA
46	30	Elsasser	0	Braune 1998 Meinungen der Lübecker Bürger zu ihrem Wald	SS		1	1		5 (Dipl thesis)	na	26	26	forest condition	Germany	Lübeck	na	5	forest	ja	8	maintenance of present forest condition	1			10.75			DM/person/month WTP			6.99248					83.9097			84.0083		1.95583	3	na	10	review: no | sampling type: random survey method: ? | data collection mode: household | value specification: mean | regression: none | validity experiments: none | sensitivity analysis: none | dispersion measure and value: n.a.; n.a.	na	1998	no
48	31	TEEB DE Dehnhardt et al. Ökosystemleistungen von Gewässern und Auen	0	Buchs, A. K., Cortekar, J., 2013. Ökonomische Analyse der Umwelt- und Ressourcenkosten gemäß Art. 9 WRRL. Wasser und Abfall 3: 14-18.	JF		0	keine monetäre Bewertung																																		1		na
47		TEEB DE Dehnhardt et al. Ökosystemleistungen von Gewässern und Auen	0	Buchs, A. K., Cortekar, J., 2013. Ökonomische Analyse der Umwelt- und Ressourcenkosten gemäß Art. 9 WRRL. Wasser und Abfall 3: 14-18.	BB		0	keine Bewertung		1	2																															1		na
49	32	Schellhorn, M. Instrumente der Rechenschaft über die Inanspruchnahme der natürlichen Umwelt - Umweltrechnungslegung. 2. Auflage, Wiesbaden: Dt. Univ.-Verl., Wiesbaden: Gabler, 1997, doi: 10.1007/978-3-663-09066-3	0	Buck, K. 1993 Ökologische Beschäftigungspolitik. Rahmen und Ansätze zur Schaffung umweltverträglicher Arbeitsplätze. Eberhard Blottner Verlag, Taunusstein.	SS		0	keine eigene Bewertung																																		1		na
50	33	Karlsruhe Virtueller Katalog (KVK) (http://kvk.bibliothek.kit.edu/)	0	Bundesanzeiger (2000) Bekanntmachung der regionalen Wertansätze für Ackerland und Grünland nach der Flächenerwerbsverordnung;Jg. 52, Nr. 197a	JF		0	veraltet, es zählen immer die aktuellsten Regionalen Wertansätze (s. 2004)				nicht öffentlich																														1		na
51	34	Karlsruhe Virtueller Katalog (KVK) (http://kvk.bibliothek.kit.edu/)	0	Bundesanzeiger (2003) Bekanntmachung der Regionalen Wertansätze 2002 für Ackerland und Grünland nach der Flächenerwerbsverordnung. Ergänzung zu Kleiber, WertR 02, 8. Auflage 2003, BAnz. Nr. 8a vom 14. Januar 2003.	JF		0	veraltet, es zählen immer die aktuellsten Regionalen Wertansätze (s. 2004)				nicht öffentlich																														1		na
52	35	BfN Literature (https://www.bfn.de/0318_veroeffentlichungen-wert.html)	0	Bürger-Arndt et al. 2012 Ökosystemdienstleistungen von Wäldern, Workshopbericht BfN-Skripten 320, 2012, pdf-Datei (8,5 MB)	JF	https://www.bfn.de/fileadmin/MDB/documents/service/Skript_320.pdf	0	keine eigene Bewertung																																		1		na
886			0	Gundimeda, H., S. Sanyal, R. Sinha, P. Sukhdev (2005) The Value of Timber, Carbon, Fuelwood, and Non-Timber Forest Products in India’s Forests. Green Indian States Trust (GIST), 2005. TERI Press, The Energy and Resources Institute, New Delhi	JF	https://www.cbd.int/financial/values/india-valueforests.pdf	0	0, für Ableitung von Kohlenstoffwerten relevant, aber keine direkte Bewertung		4	1	8	2.3.5.1.	Carbon in biomass	India	all states		4	forest	ja	8				NA	NA	NA	NA	NA																		average across all Indian states
652			0	Hearne, R., Salinas, Z. (2002): The use of choice experiments in the analysis of tourist preferences for ecotourism development in Costa Rica. Journal of Environmental Management 65: 153-163.	BB		1	1	Many nations promote nature-based tourism in order to promote the dual goals of nature conservation and income generation. To be most effective in providing services that facilitate achievement of these goals, decision makers will need to understand and incorporate tourist preferences for nature appreciation, infrastructure, use restrictions, and other attributes of national parks and protected a…	1	2	18	3.1.2.5.	Landschaftsbild	Costa Rica	Barva Volcano		4	Regenwald	nein	8		1	2					$/Kopf	2.3603					2.3603					76.3911	1	1	3		12	face-to-face; angegebene MWTP für Attribut "Landschaftsbild" bei Costa Ricanern (bei Ausländern insignifikant)	271 Ausländer, 161 Costa Ricaner; Befragung durchgeführt in Poas Volcano, aber bezogen auf Barva Volcano	1999	nein
642			0	Holmes, T. et al (1998): THE EFFECT OF RESPONSE TIME ON CONJOINT ANALYSIS ESTIMATES OF RAINFOREST PROTECTION VALUES. Journal of Forest Economics 4(1), 7-28.	BB		1	1	This paper reports the first estimutes of willingness to pay (WTP) for rain forest protection in the threatened Atlantic Coastal Forest ecosystem in northeastern Brazil. Conjoint analysis data were collected from Brazilian tourists for recreation bundles with complex prices. An ordered probit model with timevarying parameters and heteroskedastic errors was estimated. The main empirical results sh…	1	2	19	3.1.1.	Ökotourismus	Brasilien	Una Natural Reserve	50 ha	4	Regenwald	nein	8		1	22.08		22.08			$/Kopf	26.6279		26.6279			26.6279		26.6279			74.7554	1	1	3	1	12	conjoint analysis; face-to-face; Probit-Auswertung; WTP für "Forest reserve with many large trees; view birds and lion tamarins; biologist leads short nature walks; guides lead longer walks"		na	nein
53	36	WS	0	Clucas, B., Rabotyagov, S. & Marzluff, J.M., 2015. How much is that birdie in my backyard? A cross-continental economic valuation of native urban songbirds. URBAN ECOSYSTEMS, 18(1), pp.251–266.	BB		1	1	Human-wildlife interactions in urban areas, both positive and negative, often involve people and birds. We assess the economic value placed on interactions with common native songbirds in two different urban areas (Berlin, Germany and Seattle, Washington, USA) by combining a revealed preference (recalled expenditures on bird feed) and a stated preference approach (determining willingness to pay f…	1	2	16	2.3.1.	Habitat für Carduelis chloris	Deutschland	Berlin	10 Orte à 0,2-3 qkm	6	urbaner Raum	nein	8	increase/reduction in abundance	1			15.8			$/a (nicht spezifiziert, wie groß Veränderung in Abundanz)			14.2317								98.525	1	1	6	1	10	double-binded dichotomous choice; 0-Antworten mit eingerechnet (nur 19% Befragte mit WTP)	face-to-face	2008	nein
54		WS	0	Clucas, B., Rabotyagov, S. & Marzluff, J.M., 2015. How much is that birdie in my backyard? A cross-continental economic valuation of native urban songbirds. URBAN ECOSYSTEMS, 18(1), pp.251–266.	BB		1	1	Human-wildlife interactions in urban areas, both positive and negative, often involve people and birds. We assess the economic value placed on interactions with common native songbirds in two different urban areas (Berlin, Germany and Seattle, Washington, USA) by combining a revealed preference (recalled expenditures on bird feed) and a stated preference approach (determining willingness to pay f…	1	2	16	2.3.1.	Habitat für C. cornix und Pica pica	Deutschland	Berlin	10 Orte à 0,2-3 qkm	6	urbaner Raum	nein	8	increase/reduction in abundance	1			7.81			$/a (nicht spezifiziert, wie groß Veränderung in Abundanz)			7.03478								98.525	1	1	6	1	10	double-binded dichotomous choice; 0-Antworten mit eingerechnet (nur 19% Befragte mit WTP)	face-to-face	2008	nein
55	37	BfN Literature (https://www.bfn.de/0318_veroeffentlichungen-wert.html)	0	Corell, G.: Der Wert der „bäuerlichen Kulturlandschaft“ aus der Sicht der Bevölkerung – Ergebnisse einer Befragung. In: Hagedorn, K.; Isermeyer, F.; Rost, D.; Weber, A.: Gesellschaftliche Forderungen an die Landwirtschaft. Schriften der Gesellschaft für Wirtschafts- und Sozialwissenschaften des Landbaues e.V., Band 30, Münster-Hiltrup: Landwirtschaftsverlag (1993), S. 355-365.	JF	http://ageconsearch.umn.edu/bitstream/210441/2/Bd30Nr29.pdf	1	1		3	1	21	3.1.2.3.	bäuerliche Kulturlandschaft (18,21)	Deutschland	Gießen/Wetzlar und Lahn-Dill-Bergland		7	Landschaft, Mosaik aus verschiedenen Ökosystemen	ja	8		1			19.4			DM/Person/Monat mittlere Zahlungsbereitschaft über 330 befragte Personen mit einer ZB			14.8335					178.002			71.4667		1.95583	3	na	10	direkte Zahlungsbereitschaft für Erhalt der bäuerlichen Kulturlandschaft pro Monat	Wert wurde aus der durchschnittlichen ZB der 330 befragten Personen mit ZB berechnet	1991	nein
56	38	TEEB DE ÖSL in Agrarlandschaften	0	De Vos, J.A., van Bakel, P.J.T., Hoving, I.E. & Smidt, R.A., 2010. Raising surface water levels in peat areas with dairy farming: Upscaling hydrological, agronomical and economic effects from farm-scale to local scale. Agricultural Water Management 97:1887-1897.	BB		0	keine Bewertung, Niederlande		1	2																															1		na
57	39	WS	0	Deegen, P. & Matolepszy, K., 2015. Economic balancing of forest management under storm risk, the case of the Ore Mountains (Germany). JOURNAL OF FOREST ECONOMICS, 21(1), pp.1–13.	BB		0	keine Bewertung		1	2																															1		na
60	40	Plankl, R., P. Weingarten, H. Nieberg, Y. Zimmer, J. Krug, G. Haxsen (2010) Quantification of public goods provided by agriculture. Landbauforschung - vTI Agriculture and Forestry Research 3 2010 (60)173-192	0	Degenhardt S, Hampicke U, Holm-Müller K, Jaedicke W, Pfeiffer C (1998) Zahlungsbereitschaft für Naturschutzprogramme : Potential und Mobilisierungsmöglichkeiten am Beispiel von drei Regionen ; Endbericht des F & E-Vorhabens Nr. 101 01-121 im Auftrag des BfN (Bundesamt für Naturschutz) Bonn. Bonn-Bad Godesberg : Bundesamt für Naturschutz, 199, XVI p, Angewandte Landschaftsökologie 25	BB/JF		1	1		4	3	24	24	Bündel: Aussehen der Landschaft, Erholungsinfrastruktur, Artenreichtum (18, 19, 24)	Deutschland	Baden-Württemberg: Wangen	145 qkm	1b	1 + 3: Grünland und Feuchtgebiete	ja: Erhalt und Qualitätsverbesserung von Biotopen und Naturschutzflächen	8		1		3.13			5.31	DM/Einheimischer//Monat Zahlungsbereitschaft für Naturschutzprogramm (Durschnitt für alle Befragte inkl. Zahlungsunwillige) geringer Wert = kleines Naturschutzprogramm; höherer Wert = großes Naturschutzprogramm		2.16457			3.67215		25.9748			44.0658	79.0167		1.95583	3	14500	10	referendum format	face-to-face	nach 1994	nein
58		Plankl, R., P. Weingarten, H. Nieberg, Y. Zimmer, J. Krug, G. Haxsen (2010) Quantification of public goods provided by agriculture. Landbauforschung - vTI Agriculture and Forestry Research 3 2010 (60)173-192	0	Degenhardt S, Hampicke U, Holm-Müller K, Jaedicke W, Pfeiffer C (1998) Zahlungsbereitschaft für Naturschutzprogramme : Potential und Mobilisierungsmöglichkeiten am Beispiel von drei Regionen ; Endbericht des F & E-Vorhabens Nr. 101 01-121 im Auftrag des BfN (Bundesamt für Naturschutz) Bonn. Bonn-Bad Godesberg : Bundesamt für Naturschutz, 199, XVI p, Angewandte Landschaftsökologie 25	BB/JF		1	1		4	3	24	24	Bündel: Aussehen der Landschaft, Erholungsinfrastruktur, Artenreichtum (18, 19, 24)	Deutschland	Baden-Württemberg: Kißlegg	9240 ha	1b	1 + 3: Grünland und Feuchtgebiete	ja: Erhalt und Qualitätsverbesserung von Biotopen und Naturschutzflächen	8		1			1.06			DM/Übernachtung/ Urlauber Zahlungsbereitschaft für Naturschutzprogramm (Durschnitt für alle Befragte inkl. Zahlungsunwillige)			0.733048								79.0167		1.95583	4	9240	10	referendum format	face-to-face	nach 1994	nein
59		Plankl, R., P. Weingarten, H. Nieberg, Y. Zimmer, J. Krug, G. Haxsen (2010) Quantification of public goods provided by agriculture. Landbauforschung - vTI Agriculture and Forestry Research 3 2010 (60)173-192	0	Degenhardt S, Hampicke U, Holm-Müller K, Jaedicke W, Pfeiffer C (1998) Zahlungsbereitschaft für Naturschutzprogramme : Potential und Mobilisierungsmöglichkeiten am Beispiel von drei Regionen ; Endbericht des F & E-Vorhabens Nr. 101 01-121 im Auftrag des BfN (Bundesamt für Naturschutz) Bonn. Bonn-Bad Godesberg : Bundesamt für Naturschutz, 199, XVI p, Angewandte Landschaftsökologie 25	BB/JF		1	1		4	3	24	24	Bündel: Aussehen der Landschaft, Erholungsinfrastruktur, Artenreichtum (18, 19, 24)	Deutschland	Sachsen: Erlbach		1b	1 + 3: Grünland und Feuchtgebiete	ja: Erhalt und Qualitätsverbesserung von Biotopen und Naturschutzflächen	8		1			1.52			DM/Übernatung/ Urlauber Zahlungsbereitschaft für Naturschutzprogramm (Durschnitt für alle Befragte inkl. Zahlungsunwillige)			1.05116								79.0167		1.95583	4	na	10	referendum format	face-to-face	nach 1994	nein
61		Plankl, R., P. Weingarten, H. Nieberg, Y. Zimmer, J. Krug, G. Haxsen (2010) Quantification of public goods provided by agriculture. Landbauforschung - vTI Agriculture and Forestry Research 3 2010 (60)173-192	0	Degenhardt S, Hampicke U, Holm-Müller K, Jaedicke W, Pfeiffer C (1998) Zahlungsbereitschaft für Naturschutzprogramme : Potential und Mobilisierungsmöglichkeiten am Beispiel von drei Regionen ; Endbericht des F & E-Vorhabens Nr. 101 01-121 im Auftrag des BfN (Bundesamt für Naturschutz) Bonn. Bonn-Bad Godesberg : Bundesamt für Naturschutz, 199, XVI p, Angewandte Landschaftsökologie 25	BB/JF		1	1		4	3	24	24	Bündel: Aussehen der Landschaft, Erholungsinfrastruktur, Artenreichtum (18, 19, 24)	Deutschland	Sachsen: Erlbach		1b	1 + 3: Grünland und Feuchtgebiete	ja: Erhalt und Qualitätsverbesserung von Biotopen und Naturschutzflächen	8		1			2.23			DM/Einheimischer/Monat Zahlungsbereitschaft für Naturschutzprogramm (Durschnitt für alle Befragte inkl. Zahlungsunwillige)			1.54217					18.506			79.0167		1.95583	3	na	10	referendum format	face-to-face	nach 1994	nein
62	41		0	Degenhardt, S., and Gronemann, S. (1998) "The Willingness to Pay for Nature Conservation by Holiday Visitors to Goehren (Die Zahlungsbereitschaft von Urlaubsgästen für den Naturschutz)". Peter Land GmbH, Frankfurt am Main.	JF	keinen Zugang, Studie nicht verfügbar	1	keinen Zugang, Studie nicht verfügbar		3	nicht verfügbar	19	3.1.1.	The Goehren recreational area	Deutschland (Mecklenburg-Vorpommern)	Insel Rügen		7	Landscape	ja	8	NA	1			1.56			DM/person/overnight WTP			1.04403								81.65		1.95583	4	na	10	Stated Preference or Simulated Market Price, Willingness-to-pay	255 surveys were collected in which respondents were asked: 1) their primary reasons for visiting the area, such as: air quality, landscape, quiet, swimming or wandering, and 2) their willingness to pay for a nature conservation program to maintain the Magerrasen in Moenchgut. One hundred and thirty-five of the 255 individuals indicated that they were willing-to-pay for a program to conserve natu…	Personal interviews were conducted during the months of August, September and October of 1996.	NA
63	42		0	Dehnhardt A., Hirschfeld J., Drünkler D., Petschow U., Engel H. & Hammer M. (2008): Kosten-Nutzen-Analyse von Hochwasserschutzmaßnahmen. Umweltbundesamt, Dessau-Roßlau. Forschungsbericht 204 21 212. UBA-FB 001169	JF		1	1	In der Vergangenheit wurde eine Vielzahl von Ansätzen entwickelt, die eine Kosten-Nutzen-Analyse von meist technisch ausgerichteten Hochwasserschutzmassnahmen in einem räumlich begrenzten Gebiet ermöglichen. Es besteht jedoch ein Entwicklungsbedarf für Methoden und Ansätze, die überregionale, flusseinzugsgebietsbezogene Betrachtungen des Kosten-Nutzen-Verhältnisses sowie die Einbeziehung weiterer…	4	1	9	2.2.2.2.	Vermiedene Schäden durch die Retention von Wasser bei Hochwasserereignissen	Deutschland	Monheimer Rheinbogen	185 ha	1	Überflutungsbereich des Rheins	nein	4	Deichrückverlegenung	2			6723000			€ vermiedene Schäden in Mohnheim und Köln und damit verbundene Wertschöpfungsverluste (Nutzenbarwert über 100 Jahre, Diskontrate 3%)			7.7783e+06					42044.9			92.375		1	1	185	5	Vermeidung von Hoschwasserschäden	Schadensdifferenz X1: X1 = Sachschaden bei HQ 200 - Sachschaden bei HQ 100 Wasserstandsdifferenz Y1: Y1 = Wasserstand bei HQ 200 - Wasserstand bei HQ 100 Sachschadensdifferenz je cm Wasserstandsminderung im 100 bis 200 jährlichen Abflussbereich Z1 = jährlichen Abflussbereich: Z1= X1/Y1 Der Nutzenbarwert errechnet sich nach den finanzmathematischen Parametern – Zinssatz i (3 % p.a real); Steigerun…	2005	100 Jahre
64			0	Dehnhardt A., Hirschfeld J., Drünkler D., Petschow U., Engel H. & Hammer M. (2008): Kosten-Nutzen-Analyse von Hochwasserschutzmaßnahmen. Umweltbundesamt, Dessau-Roßlau. Forschungsbericht 204 21 212. UBA-FB 001169	JF		1	1	In der Vergangenheit wurde eine Vielzahl von Ansätzen entwickelt, die eine Kosten-Nutzen-Analyse von meist technisch ausgerichteten Hochwasserschutzmassnahmen in einem räumlich begrenzten Gebiet ermöglichen. Es besteht jedoch ein Entwicklungsbedarf für Methoden und Ansätze, die überregionale, flusseinzugsgebietsbezogene Betrachtungen des Kosten-Nutzen-Verhältnisses sowie die Einbeziehung weiterer…	4	1	19	3.1.1.	Erholungswert	Deutschland	Monheimer Rheinbogen	185 ha	1	Überflutungsbereich des Rheins	nein	4	Deichrückverlegenung	2			0.063			€/ha/a/Besucher Ausgaben für Reisekosten			0.072889					0.072889			92.375		1	1	1	1	Reisekostenmethode	Entfernung * Kosten/km * Anzahl Besuche	2005	NA
65			0	Dehnhardt A., Hirschfeld J., Drünkler D., Petschow U., Engel H. & Hammer M. (2008): Kosten-Nutzen-Analyse von Hochwasserschutzmaßnahmen. Umweltbundesamt, Dessau-Roßlau. Forschungsbericht 204 21 212. UBA-FB 001169	JF		1	1	In der Vergangenheit wurde eine Vielzahl von Ansätzen entwickelt, die eine Kosten-Nutzen-Analyse von meist technisch ausgerichteten Hochwasserschutzmassnahmen in einem räumlich begrenzten Gebiet ermöglichen. Es besteht jedoch ein Entwicklungsbedarf für Methoden und Ansätze, die überregionale, flusseinzugsgebietsbezogene Betrachtungen des Kosten-Nutzen-Verhältnisses sowie die Einbeziehung weiterer…	4	1	19	3.1.1.	Erholungswert	Deutschland	Monheimer Rheinbogen	185 ha	1	Überflutungsbereich des Rheins	nein	4	Deichrückverlegenung	2			1267105			€/a gesamte Ausgaben für Reisekosten von 108046 Besuchern/a			1.466e+06					13.5683			92.375		1	3	185	1	Reisekostenmethode	Entfernung * Kosten/km * Anzahl Besuche	2005	NA
66			0	Dehnhardt A., Hirschfeld J., Drünkler D., Petschow U., Engel H. & Hammer M. (2008): Kosten-Nutzen-Analyse von Hochwasserschutzmaßnahmen. Umweltbundesamt, Dessau-Roßlau. Forschungsbericht 204 21 212. UBA-FB 001169	JF		1	1	In der Vergangenheit wurde eine Vielzahl von Ansätzen entwickelt, die eine Kosten-Nutzen-Analyse von meist technisch ausgerichteten Hochwasserschutzmassnahmen in einem räumlich begrenzten Gebiet ermöglichen. Es besteht jedoch ein Entwicklungsbedarf für Methoden und Ansätze, die überregionale, flusseinzugsgebietsbezogene Betrachtungen des Kosten-Nutzen-Verhältnisses sowie die Einbeziehung weiterer…	4	1	24	24	Biodiversität	Deutschland	Monheimer Rheinbogen	185 ha	1	Überflutungsbereich des Rheins	nein	4	Deichrückverlegenung	1			3.16			€/Haushalt/a Zahlungsbereitschaft für Verbesserung der Biodiversität durch Deichrückverlegnung			3.65602					1.8372			92.375		1	3	185	13	Benefit transfer		2005	NA
67	43		0	Dehnhardt, A. (2002): Der ökonomische Wert der Elbauen als Nährstoffsenke: Die indirekte Bewertung ökologischer Leistungen. In: Dehnhardt, A. & Meyerhoff, J. (Hrsg.): Nachhaltige Entwicklung der Stromlandschaft Elbe. Vauk-Verlag, Kiel.	SS	http://elise.bafg.de/servlet/is/3869/ https://www.landschaftsoekonomie.tu-berlin.de/fileadmin/a0731/uploads/publikationen/edocuments/2003_Endbericht_Elbe.pdf	1	1		3, 4	3	11	2.3.4.1.	Stickstoffretention von Auen	Deutschland	Elbauen von Sandau	17.02-5.58 qkm	3	Auenland, Elbauen	nein	4	Deichrückverlegung und Wiedervernässung zusätzlicher Überschwemmungsauen (Renaturierung von Flussauen) um 17.02-5.58 qkm	2			6188			€/ha/a (Stickstoffretenttion)			7719.2					7719.2			85.675		1	1	1	3	Der volkswirtschaftliche Nutzen einer Renaturierung der Elbauen wird über die Ersatzkosten zweier Referenzszenarien, ‚Kläranlage’ und Politik’, zur Bereitstellung derselben Retentionsleistung ermittelt. Es werden Ersatzkostenwerte auf der Gundlage von Grenzkosten der Referenzszenarien berechnet. Für das Szenario ‚Kläranlage’ werden die stoffbezogenen Kosten nach GRÜNEBAUM (1993) herangezogen. Das…	1. Berechnung des Nährstoffreduktionspotenzials der zusätzlichen Retentionsflächen anch BERENDT et al. 1999 2. Festlegung des Vergleichsmaßstabs (Substituts und Kostenkomponenten) für Ersatzkostenmethode 3. ökonomische Bewertung der Ökosystemleistungen	2000	20 und 50 Jahre
68			0	Dehnhardt, A. (2002): Der ökonomische Wert der Elbauen als Nährstoffsenke: Die indirekte Bewertung ökologischer Leistungen. In: Dehnhardt, A. & Meyerhoff, J. (Hrsg.): Nachhaltige Entwicklung der Stromlandschaft Elbe. Vauk-Verlag, Kiel.	SS	http://elise.bafg.de/servlet/is/3869/ https://www.landschaftsoekonomie.tu-berlin.de/fileadmin/a0731/uploads/publikationen/edocuments/2003_Endbericht_Elbe.pdf	1	1		3, 4	3	11	2.3.4.1.	Stickstoffretention von Auen	Deutschland	Elbauen von Sandau	17.02-5.58 qkm	3	Auenland, Elbauen	nein	4	Deichrückverlegung und Wiedervernässung zusätzlicher Überschwemmungsauen (Renaturierung von Flussauen) um 17.02-5.58 qkm	2			2089			€/ha/a (Stickstoffretenttion)			2605.92					2605.92			85.675		1	1	1	3	Der volkswirtschaftliche Nutzen einer Renaturierung der Elbauen wird über die Ersatzkosten zweier Referenzszenarien, ‚Kläranlage’ und Politik’, zur Bereitstellung derselben Retentionsleistung ermittelt. Es werden Ersatzkostenwerte auf der Gundlage von Grenzkosten der Referenzszenarien berechnet. Für das Szenario ‚Kläranlage’ werden die stoffbezogenen Kosten nach GRÜNEBAUM (1993) herangezogen. Das…	1. Berechnung des Nährstoffreduktionspotenzials der zusätzlichen Retentionsflächen anch BERENDT et al. 1999 2. Festlegung des Vergleichsmaßstabs (Substituts und Kostenkomponenten) für Ersatzkostenmethode 3. ökonomische Bewertung der Ökosystemleistungen	2000	20 und 50 Jahre
69			0	Dehnhardt, A. (2002): Der ökonomische Wert der Elbauen als Nährstoffsenke: Die indirekte Bewertung ökologischer Leistungen. In: Dehnhardt, A. & Meyerhoff, J. (Hrsg.): Nachhaltige Entwicklung der Stromlandschaft Elbe. Vauk-Verlag, Kiel.	SS	http://elise.bafg.de/servlet/is/3869/ https://www.landschaftsoekonomie.tu-berlin.de/fileadmin/a0731/uploads/publikationen/edocuments/2003_Endbericht_Elbe.pdf	1	1		3, 4	3	11	2.3.4.1.	Stickstoffretention von Auen	Deutschland	Elbauen von Rogätz	18.66-6.9 qkm	3	Auenland, Elbauen	nein	4	Deichrückverlegung und Wiedervernässung zusätzlicher Überschwemmungsauen (Renaturierung von Flussauen) um 18.66-6.9 qkm	2			340			€/ha/a (Stickstoffretenttion)			424.132					424.132			85.675		1	1	1	3	Der volkswirtschaftliche Nutzen einer Renaturierung der Elbauen wird über die Ersatzkosten zweier Referenzszenarien, ‚Kläranlage’ und Politik’, zur Bereitstellung derselben Retentionsleistung ermittelt. Es werden Ersatzkostenwerte auf der Gundlage von Grenzkosten der Referenzszenarien berechnet. Für das Szenario ‚Kläranlage’ werden die stoffbezogenen Kosten nach GRÜNEBAUM (1993) herangezogen. Das…	1. Berechnung des Nährstoffreduktionspotenzials der zusätzlichen Retentionsflächen anch BERENDT et al. 1999 2. Festlegung des Vergleichsmaßstabs (Substituts und Kostenkomponenten) für Ersatzkostenmethode 3. ökonomische Bewertung der Ökosystemleistungen	2000	20 und 50 Jahre
70			0	Dehnhardt, A. (2002): Der ökonomische Wert der Elbauen als Nährstoffsenke: Die indirekte Bewertung ökologischer Leistungen. In: Dehnhardt, A. & Meyerhoff, J. (Hrsg.): Nachhaltige Entwicklung der Stromlandschaft Elbe. Vauk-Verlag, Kiel.	SS	http://elise.bafg.de/servlet/is/3869/ https://www.landschaftsoekonomie.tu-berlin.de/fileadmin/a0731/uploads/publikationen/edocuments/2003_Endbericht_Elbe.pdf	1	1		3, 4	3	11	2.3.4.1.	Stickstoffretention von Auen	Deutschland	Elbauen von Rogätz	18.66-6.9 qkm	3	Auenland, Elbauen	nein	4	Deichrückverlegung und Wiedervernässung zusätzlicher Überschwemmungsauen (Renaturierung von Flussauen)	2			115			€/ha/a (Stickstoffretenttion)			143.456					143.456			85.675		1	1	1	3	Der volkswirtschaftliche Nutzen einer Renaturierung der Elbauen wird über die Ersatzkosten zweier Referenzszenarien, ‚Kläranlage’ und Politik’, zur Bereitstellung derselben Retentionsleistung ermittelt. Es werden Ersatzkostenwerte auf der Gundlage von Grenzkosten der Referenzszenarien berechnet. Für das Szenario ‚Kläranlage’ werden die stoffbezogenen Kosten nach GRÜNEBAUM (1993) herangezogen. Das…	1. Berechnung des Nährstoffreduktionspotenzials der zusätzlichen Retentionsflächen anch BERENDT et al. 1999 2. Festlegung des Vergleichsmaßstabs (Substituts und Kostenkomponenten) für Ersatzkostenmethode 3. ökonomische Bewertung der Ökosystemleistungen	2000	20 und 50 Jahre
73	44		0	Dehnhardt, A. and I. Bräuer (2008) "The Value of Floodplains as Nutrient Sinks: Two Applications of the Replacement Cost Approach". Paper presented as part of the Workshop “ Economic Valuation of Biological Diversity – Ecosystem Services”. International Academy for Nature Conservation, Vilm, Germany. based on: Bräuer, I., and R. Marggraf (2004) "Valuation of ecosystem services provided by biodive…	JF	BfN Skript 237	1	1	In both case studies presented here different valuation approaches have been applied in order to assess the economic value of the services affected by certain management actions. The overall objective of both studies was the conduction of a cost‐benefit analysis to appraise certain management measures. In each case a CV study was conducted to determine the value that would arise from the ecologic…	2	1	11	2.3.4.	Species protection, Beaver watching, Nutrient retention (11, 16)	Germany (Hessen)	The Jossa and Sinn floodplains (Spessart)	122 km2 catchment area 2,3 km lengths	3	Wassereinzugsgebiet	nein	4	Beaver reintroduction programme (implemented in 1987) 2001: about 200 individuals. Beaver reintroductiom influencing the structure and hydrology of the rivers by dam building activities	2			250000			€ value of the nitrogen retention in catchment area over a prospected period of 20 years			347072					28.4485			76.9833		1	6	12200	3	replacement cost approach (RCA): the RCA has been applied to estimate the management effects as regards the improvement of water quality, which means the nutrient retention function.	The effects on nutrient retention in both case studies have been assessed by use of the RCA, which requires the following three steps in this context: 1. Identification and quantification of the retention effects (in both cases just the effects on nitrogen retention were considered), 2. Definition of the reference scenario (i.e. the substitute and its marginal costs) and 3. Economic valuation.	1993	20 Jahre (1999, 2000, 2002, 2005, 2007)
74	45		0	Dehnhardt, A. and I. Bräuer (2008) "The Value of Floodplains as Nutrient Sinks: Two Applications of the Replacement Cost Approach". Paper presented as part of the Workshop “ Economic Valuation of Biological Diversity – Ecosystem Services”. International Academy for Nature Conservation, Vilm, Germany. based on: Bräuer, I., and R. Marggraf (2004) "Valuation of ecosystem services provided by biodive…	JF	BfN Skript 237	1	1	In both case studies presented here different valuation approaches have been applied in order to assess the economic value of the services affected by certain management actions. The overall objective of both studies was the conduction of a cost‐benefit analysis to appraise certain management measures. In each case a CV study was conducted to determine the value that would arise from the ecologic…	2	1	11	2.3.4.	Enhanced ‘biodiversity, Flood protection, Recreation, Nutrient retention (16, 9, 19, 11)	Germany (Sachsen-Anhalt)	Elbe floodplains (particularly Sandau and Rogätz)	150,000 km2 catchment area 1,100 km lengths	3	Wassereinzugsgebiet	nein	4	Dike shifting: up to 15,000 ha new floodplains. Extensification of the agricultural use (40,000 ha) Improving hydromorphological conditions by floodplain restoration.	2			54000000			€ value of the nitrogen retention in catchment area over a prospected period of 20 years			7.49675e+07					4.99784			76.9833		1	6	15000000	3	replacement cost approach (RCA): the RCA has been applied to estimate the management effects as regards the improvement of water quality, which means the nutrient retention function.	The effects on nutrient retention in both case studies have been assessed by use of the RCA, which requires the following three steps in this context: 1. Identification and quantification of the retention effects (in both cases just the effects on nitrogen retention were considered), 2. Definition of the reference scenario (i.e. the substitute and its marginal costs) and 3. Economic valuation.	1993	20 Jahre (1999, 2000, 2002, 2005, 2007)
71			0	Dehnhardt, A. and I. Bräuer (2008) "The Value of Floodplains as Nutrient Sinks: Two Applications of the Replacement Cost Approach". Paper presented as part of the Workshop “ Economic Valuation of Biological Diversity – Ecosystem Services”. International Academy for Nature Conservation, Vilm, Germany. based on: Bräuer, I., and R. Marggraf (2004) "Valuation of ecosystem services provided by biodive…	JF	BfN Skript 237	1	1	In both case studies presented here different valuation approaches have been applied in order to assess the economic value of the services affected by certain management actions. The overall objective of both studies was the conduction of a cost‐benefit analysis to appraise certain management measures. In each case a CV study was conducted to determine the value that would arise from the ecologic…	2	1	11	2.3.4.	Species protection, Beaver watching, Nutrient retention (11, 16)	Germany (Hessen)	The Jossa and Sinn floodplains (Spessart)	122 km2 catchment area 2,3 km lengths	3	Wassereinzugsgebiet	nein	4	Beaver reintroduction programme (implemented in 1987) 2001: about 200 individuals. Beaver reintroductiom influencing the structure and hydrology of the rivers by dam building activities	2			12000			€/year value of the nitrogen retention in catchment area			16659.5					1.36553			76.9833		1	1	12200	3	replacement cost approach (RCA): the RCA has been applied to estimate the management effects as regards the improvement of water quality, which means the nutrient retention function.	The effects on nutrient retention in both case studies have been assessed by use of the RCA, which requires the following three steps in this context: 1. Identification and quantification of the retention effects (in both cases just the effects on nitrogen retention were considered), 2. Definition of the reference scenario (i.e. the substitute and its marginal costs) and 3. Economic valuation.	1993	20 Jahre (1999, 2000, 2002, 2005, 2007)
72			0	Dehnhardt, A. and I. Bräuer (2008) "The Value of Floodplains as Nutrient Sinks: Two Applications of the Replacement Cost Approach". Paper presented as part of the Workshop “ Economic Valuation of Biological Diversity – Ecosystem Services”. International Academy for Nature Conservation, Vilm, Germany. based on: Bräuer, I., and R. Marggraf (2004) "Valuation of ecosystem services provided by biodive…	JF	BfN Skript 237	1	1	In both case studies presented here different valuation approaches have been applied in order to assess the economic value of the services affected by certain management actions. The overall objective of both studies was the conduction of a cost‐benefit analysis to appraise certain management measures. In each case a CV study was conducted to determine the value that would arise from the ecologic…	2	1	11	2.3.4.	Enhanced ‘biodiversity, Flood protection, Recreation, Nutrient retention (16, 9, 19, 11)	Germany (Sachsen-Anhalt)	Elbe floodplains (particularly Sandau and Rogätz)	150,000 km2 catchment area 1,100 km lengths	3	Wassereinzugsgebiet	nein	4	Dike shifting: up to 15,000 ha new floodplains. Extensification of the agricultural use (40,000 ha) Improving hydromorphological conditions by floodplain restoration.	2			8700000			€/year value of the nitrogen retention in catchment area			1.20781e+07					0.805207			76.9833		1	1	15000000	3	replacement cost approach (RCA): the RCA has been applied to estimate the management effects as regards the improvement of water quality, which means the nutrient retention function.	The effects on nutrient retention in both case studies have been assessed by use of the RCA, which requires the following three steps in this context: 1. Identification and quantification of the retention effects (in both cases just the effects on nitrogen retention were considered), 2. Definition of the reference scenario (i.e. the substitute and its marginal costs) and 3. Economic valuation.	1993	20 Jahre (1999, 2000, 2002, 2005, 2007)
75	46	TEEB DE Dehnhardt et al. Ökosystemleistungen von Gewässern und Auen	0	Dehnhardt, A., Scholz, M., Mehl, D., Schröder, U., Fuchs, E., Eichhorn, A. und Rast, G., (2015): Die Rolle von Auen und Fliessgewässern für den Klimaschutz und die Klimaanpassung In: Naturkapital Deutschland – TEEB DE: Naturkapital und Klimapolitik – Synergien und Konflikte. Hrsg. von Hartje, V., Wüstemann, H. und Bonn, A.. Technische Universität Berlin, Helmholtz-Zentrum für Umweltforschung – UF…	BB		0	keine eigenen Bewertungen		3	1																															1		na
76	47	TEEB DE ÖSL in Wäldern	0	Dieter, M. (2013): Forstwirtschaft wieder auf Rekordniveau - Produktion und Gewinn deutlich gestiegen. Ergebnisse der Forstwirtschaftlichen Gesamtrechnung 2011. Holz-Zentralblatt 139(2): 43.	BB		1	keine Relevanz		1	1	3	1.2.1.1.	Holzproduktion	Deutschland	Gesamtdeutschland		5	Wald	ja	8		1			951000000			€/a			9.9572e+08								102.075		1	6	na	9	Nettounternehmensgewinn Forst		2011	nein
77	48	TEEB DE Kapitel 6 ÖSL von Wäldern	0	DIETER, M., 2008. Analyse der Wertschöpfung durch Holznutzung aus gesamtwirtschaftlicher Perspektive. Allgemeine Forst- und Jagdzeitung 179 (10/11): 202 – 207.	BB		0	keine Bewertung		1	2																															1		na
78	49	TEEB DE Kapitel 6 ÖSL von Wäldern	0	DIETER, M., ELSASSER, P., THOROE, C., 2010. Ökonomischer Wert und gesellschaftliche Leistungen der Wälder. In: Depenheuer, O., Möhring, B. (Hrsg.), Waldeigentum. Zustand und Perspektiven. Bibliothek des Eigentums 8. Springer, Berlin, Heidelberg: 117 – 138.	BB		0	nur Überblick		3	3																															1		na
79	50	Dieter et al	0	Dieter, M.; Elsasser, P. (2002): Quantification and monetary valuation of carbon storage in the forests of Germany in the framework of national accounting. Hamburg: BFH, Institute for Economics. Arbeitsbericht 2002/8.	BB		0	keine eigenen Bewertungen		4	1																															1		na
80	51	TEEB DE Kapitel 6 ÖSL von Wäldern	0	DJV – DEUTSCHER JAGDVERBAND, 2014B. PRIMÄRWERT DER JAHRESJAGDSTRECKE IN DEUTSCHLAND 2012/13. Download 1.12.2014 (www.jagdverband.de/sites/default/files/4811_A5_stat_03_primaerwert.pdf).	BB	https://www.jagdverband.de/sites/default/files/4811_A5_stat_03_primaerwert.pdf	1	keine Relevanz		4	1	1	1.2.1.	Primärwert Jagdstrecke	Deutschland	Gesamtdeutschland		5	Wald	ja	8		1			2.18943e+08			€/a			2.21412e+08								105.683		1	6	na	9	Marktpreis		2012/2013
84	52	BfN Literature (https://www.bfn.de/0318_veroeffentlichungen-wert.html)	0	Drösler et al. 2012 Beitrag ausgewählter Schutzgebiete zum Klimaschutz und dessen monetäre Bewertung BfN Skripten 328, 2012, pdf-Datei (5,61 MB)	JF	https://www.bfn.de/fileadmin/MDB/documents/service/Skript328.pdf	1			4	1	8	2.3.5.1.	Kohlenstoffbindung	Deutschland	Wurzacher Ried	1.625 ha / 1.221 ha	3	Moore und Feuchtgebiete	nein	4	Wiederherstellung von Feuchtgebieten (z. B. Kosten von Renaturierung)	2		85.58			107.72	€/tCO2-Äquiv (Szenario 1 = niedrigerer Wert; Szenario 2 = höherer Wert)		87.8683			110.6						104.092		1	5		5	Vermeidungs- bzw. Restaurationskosten		2012	Szenario 2: 20 Jahre
81		BfN Literature (https://www.bfn.de/0318_veroeffentlichungen-wert.html)	0	Drösler et al. 2012 Beitrag ausgewählter Schutzgebiete zum Klimaschutz und dessen monetäre Bewertung BfN Skripten 328, 2012, pdf-Datei (5,61 MB)	JF	https://www.bfn.de/fileadmin/MDB/documents/service/Skript328.pdf	1			4	1	8	2.3.5.1.	Kohlenstoffbindung	Deutschland	Pfrunger-Burgweiler Ried (Teilgebiete Obere Schnöden, Tisch und Großer Trauben)	551 ha	3	Moore und Feuchtgebiete; Das Gebiet umfasst überwiegend Hoch-, Zwischen- und Niedermoorflächen sowie die Talniederung der Ostrach	nein	4	Degradiertes Moor (Grünland?) zu Moor. Renaturierung: Bei dem Projekt handelt es sich um ein definiertes „Moorschutz“-Projekt dessen Hauptziele (1) die Unterbindung moorabbauender Prozesse, (2) die Wiederherstellung der ursprünglichen Wasserströme, (3) die Regeneration torfbildender, hydrologisch-trophisch ungestörter Moor-Ökosysteme und (4) die Erhaltung und Entwicklung der moor-typischen Faunen…	2		41.31			48.63	€/tCO2-Äquiv (Szenario 1 = niedrigerer Wert; Szenario 2 = höherer Wert)		42.4146			49.9303						104.092		1	5	551	5	Vermeidungs- bzw. Restaurationskosten	Zur Ableitung der jährlichen Kosten wurden die in Tabelle 15 des Kapitels 8.2 dargestellten Gegenwartswerte für biotopeinrichtende und –lenkende Maßnahmen herangezogen [vgl. Tabelle 19]). Neben dieser gebietsausschnittsspezifischen Kostenposition fließen in die Ableitung der jährlichen Kosten „Overheadkosten“ aus dem Gesamtprojekt ein. Diese umfassen die Kosten für die PEPL Erstellung, für Organi…	2012	Szenario 2: 20 Jahre
82		BfN Literature (https://www.bfn.de/0318_veroeffentlichungen-wert.html)	0	Drösler et al. 2012 Beitrag ausgewählter Schutzgebiete zum Klimaschutz und dessen monetäre Bewertung BfN Skripten 328, 2012, pdf-Datei (5,61 MB)	JF	https://www.bfn.de/fileadmin/MDB/documents/service/Skript328.pdf	1			4	1	8	2.3.5.1.	Kohlenstoffbindung	Deutschland	Peenetal	14.925 ha	3	Moore und Feuchtgebiete	nein	4	Wiederherstellung von Feuchtgebieten (z. B. Kosten von Renaturierung)	2		61.48			64.62	€/tCO2-Äquiv (Szenario 1 = niedrigerer Wert; Szenario 2 = höherer Wert)		63.1239			66.3479						104.092		1	5	14925	5	Vermeidungs- bzw. Restaurationskosten		2012	Szenario 2: 20 Jahre
83		BfN Literature (https://www.bfn.de/0318_veroeffentlichungen-wert.html)	0	Drösler et al. 2012 Beitrag ausgewählter Schutzgebiete zum Klimaschutz und dessen monetäre Bewertung BfN Skripten 328, 2012, pdf-Datei (5,61 MB)	JF	https://www.bfn.de/fileadmin/MDB/documents/service/Skript328.pdf	1			4	1	8	2.3.5.1.	Kohlenstoffbindung	Deutschland	Ochsenmoor	923 ha	3	Moore und Feuchtgebiete	nein	4	Wiederherstellung von Feuchtgebieten (z. B. Kosten von Renaturierung)	2		50.33			67.24	€/tCO2-Äquiv (Szenario 1 = niedrigerer Wert; Szenario 2 = höherer Wert)		51.6758			69.0379						104.092		1	5	923	5	Vermeidungs- bzw. Restaurationskosten		2012	Szenario 2: 20 Jahre
643			0	Holmes, T. et al (1998): THE EFFECT OF RESPONSE TIME ON CONJOINT ANALYSIS ESTIMATES OF RAINFOREST PROTECTION VALUES. Journal of Forest Economics 4(1), 7-28.	BB		1	1	This paper reports the first estimutes of willingness to pay (WTP) for rain forest protection in the threatened Atlantic Coastal Forest ecosystem in northeastern Brazil. Conjoint analysis data were collected from Brazilian tourists for recreation bundles with complex prices. An ordered probit model with timevarying parameters and heteroskedastic errors was estimated. The main empirical results sh…	1	2	19	3.1.1.	Ökotourismus	Brasilien	Mata Atlantica	14000 ha	4	Regenwald	nein	8		1	9.08		9.08			$/Kopf	10.9502		10.9502			10.9502		10.9502			74.7554	1	1	3	1	12	conjoint analysis; face-to-face; Probit-Auswertung; WTP für Schutz von Hälfte des Waldes (7000 qkm)		na	nein
634			0	Kramer, R. et al (1995): Valuing Tropical Forests: Methodology and Case Study of Madagaskar. World Bank Environment Paper Number 13.	BB		1	1		3	1	19	3.1.1.	ecotourism	Madagaskar	Mantadia National Park	98,75 ha	4	Regenwald	ja	8		2	24		24			$/Kopf/trip	34.6424		34.6424			34.6424		34.6424			62.4573	1	1	3	1	1	random utility model consumer surplus (according to authors, more reliable than typical trip)		1991	nein
635			0	Kramer, R. et al (1995): Valuing Tropical Forests: Methodology and Case Study of Madagaskar. World Bank Environment Paper Number 13.	BB		1	1		3	1	19	3.1.1.	ecotourism	Madagaskar	Mantadia National Park	98,75 ha	4	Regenwald	ja	8		2	45		45			$/Kopf/trip	64.9545		64.9545			64.9545		64.9545			62.4573	1	1	4	1	1	typical trip consumer surplus		1991	nein
636			0	Kramer, R. et al (1995): Valuing Tropical Forests: Methodology and Case Study of Madagaskar. World Bank Environment Paper Number 13.	BB		1	1		3	1	10	2.2.2.2.	reduction of flooding	Madagaskar	Mantadia National Park	98,75 ha	4	Regenwald	ja	8		1	71556					$	103286					103286					62.4573	1	1	6	1	8	productivity analysis; Unterschied zwischen Flutschäden mit und ohne Wald		1991	ja, 20 Jahre
85	53	Karlsruhe Virtueller Katalog (KVK) (http://kvk.bibliothek.kit.edu/)	0	Ehlert T. ; Katharina Stroh ; Martin Kuba ; Thomas Henschel ; Bernd Cyffka (2013) Der Wert von Natur und Landschaft und die Bedeutung der Flussauen / In: Auenmagazin : Magazin des Auenzentrums Neuburg a.d. Donau. - 5 (2013), S. 4-13	JF	http://www.auenzentrum-neuburg-ingolstadt.de/fileadmin/documents/AF/AuenMagazin/AuenMagazin_05-2013_online.pdf?PHPSESSID=c9c92c38a08b8f86ff907cfad27d5fc0	0	keine monetäre Bewertung																																		1		na
90	54	Elsasser	0	Elsasser 1996 Der Erholungswert des Waldes. Monetäre Bewertung der Erholungsleistung ausgewählter Wälder in Deutschland.	SS	http://www.econ.uni-klu.ac.at/cvm/elsasser.pdf	1	1		3	3	19	3.1.1.	recreation	Germany	Pfälzerwald	na	5	forest	ja	8	travels to forests in Palatinate Forest	2		8.15		18.63		DM/visit CS		5.78503		13.2239							76.9833		1.95583	4	na	1	review: PhD review | sampling type: systematic | survey method: face-to-face, refusees by mail | data collection mode: on site | value specification: zonal | regression: OLS (slog) | validity experiments: - | sensitivity analysis: with/without time costs | dispersion measure and value: n.a.; n.a.	na	1992(7)-1993(6)	no
86		Elsasser	0	Elsasser 1996 Der Erholungswert des Waldes. Monetäre Bewertung der Erholungsleistung ausgewählter Wälder in Deutschland.	SS	http://www.econ.uni-klu.ac.at/cvm/elsasser.pdf	1	1		3	3	19	3.1.1.	recreation	Germany	Pfälzerwald	na	5	forest	ja	8	right to stay in (forests of the) region	1			7.99			DM/person/day WTP			5.67146								76.9833		1.95583	4	na	10	review: PhD review | sampling type: systematic | survey method: face-to-face, refusees by mail | data collection mode: on-site/weighted | value specification: weighted mean | regression: OLS (dlog, slog) | validity experiments: 6 (strategic bias, embedding, self selectivity, information, payment card form and range, anchoring) | sensitivity analysis: with/without refusees & protest votes, various…	na	1992(7)-1993(6)	no
87		Elsasser	0	Elsasser 1996 Der Erholungswert des Waldes. Monetäre Bewertung der Erholungsleistung ausgewählter Wälder in Deutschland.	SS	http://www.econ.uni-klu.ac.at/cvm/elsasser.pdf	1	1		3	3	19	3.1.1.	recreation	Germany	Hamburg (urban)	na	5	forest	ja	8	travels to Hamburg forests	2		0.95		1.25		DM/visit CS		0.674329		0.887275							76.9833		1.95583	4	na	1	review: PhD review | sampling type: systematic | survey method: face-to-face, refusees by mail | data collection mode: on site | value specification: zonal | regression: OLS (slog) | validity experiments: - | sensitivity analysis: with/without time costs | dispersion measure and value: n.a.; n.a.	na	1992(7)-1993(6)	no
88		Elsasser	0	Elsasser 1996 Der Erholungswert des Waldes. Monetäre Bewertung der Erholungsleistung ausgewählter Wälder in Deutschland.	SS	http://www.econ.uni-klu.ac.at/cvm/elsasser.pdf	1	1		3	3	19	3.1.1.	recreation	Germany	Hamburg (urban)	na	5	forest	ja	8	travels to Hamburg forests	2		6.46		10.51		DM/visit CS		4.58544		7.46021							76.9833		1.95583	4	na	1	review: PhD review | sampling type: systematic | survey method: face-to-face, refusees by mail | data collection mode: on site | value specification: zonal | regression: OLS (slog) | validity experiments: - | sensitivity analysis: with/without time costs | dispersion measure and value: n.a.; n.a.	na	1992(7)-1993(6)	no
89		Elsasser	0	Elsasser 1996 Der Erholungswert des Waldes. Monetäre Bewertung der Erholungsleistung ausgewählter Wälder in Deutschland.	SS	http://www.econ.uni-klu.ac.at/cvm/elsasser.pdf	1	1		3	3	19	3.1.1.	recreation	Germany	Pfälzerwald	na	5	forest	ja	8	travels to forests in Palatinate Forest	2		0.87		1.48		DM/visit CS		0.617544		1.05053							76.9833		1.95583	4	na	1	review: PhD review | sampling type: systematic | survey method: face-to-face, refusees by mail | data collection mode: on site | value specification: zonal | regression: OLS (slog) | validity experiments: - | sensitivity analysis: with/without time costs | dispersion measure and value: n.a.; n.a.	na	1992(7)-1993(6)	no
91		Elsasser	0	Elsasser 1996 Der Erholungswert des Waldes. Monetäre Bewertung der Erholungsleistung ausgewählter Wälder in Deutschland.	SS	http://www.econ.uni-klu.ac.at/cvm/elsasser.pdf	1	1		3	3	19	3.1.1.	recreation	Germany	Pfälzerwald	na	5	forest	ja	8	travels to Nature Park Palatinate Forest	2			100.76			DM/visit CS			71.5215								76.9833		1.95583	4	na	1	review: PhD review | sampling type: systematic | survey method: face-to-face, refusees by mail | data collection mode: on-site | value specification: zonal | regression: OLS (slog) | validity experiments: - | sensitivity analysis: with/without time costs | dispersion measure and value: n.a.; n.a.	na	1992(7)-1993(6)	no
92		Elsasser	0	Elsasser 1996 Der Erholungswert des Waldes. Monetäre Bewertung der Erholungsleistung ausgewählter Wälder in Deutschland.	SS	http://www.econ.uni-klu.ac.at/cvm/elsasser.pdf	1	1		3	3	19	3.1.1.	recreation	Germany	Pfälzerwald	na	5	forest	ja	8	travels to Nature Park Palatinate Forest	2			25.68			DM/visit CS			18.2282								76.9833		1.95583	4	na	1	review: PhD review | sampling type: systematic | survey method: face-to-face, refusees by mail | data collection mode: on-site | value specification: zonal | regression: OLS (slog) | validity experiments: - | sensitivity analysis: with/without time costs | dispersion measure and value: n.a.; n.a.	na	1992(7)-1993(6)	no
93		Elsasser	0	Elsasser 1996 Der Erholungswert des Waldes. Monetäre Bewertung der Erholungsleistung ausgewählter Wälder in Deutschland.	SS	http://www.econ.uni-klu.ac.at/cvm/elsasser.pdf	1	1		3	3	19	3.1.1.	recreation	Germany	Pfälzerwald	na	5	forest	ja	8	right to stay in (forests of the) region	1			28.51			DM/visit WTP			20.237								76.9833		1.95583	4	na	10	review: PhD review | sampling type: systematic | survey method: face-to-face, refusees by mail | data collection mode: on-site/weighted | value specification: weighted mean | regression: OLS (dlog, slog) | validity experiments: 6 (strategic bias, embedding, self selectivity, information, payment card form and range, anchoring) | sensitivity analysis: with/without refusees & protest votes, various…	na	1992(7)-1993(6)	no
94	55	Elsasser	0	Elsasser 2001 Der ökonomische Wert der Wälder in Deutschland für die Naherholung: Eine "Benefit Function Transfer"-Schätzung.	SS		1	1	Der ökonomische Wert der Leistungen, die Wälder in Deutschland über die Holzproduktion hinaus erbringen, ist bisher weitgehend vernachlässigt worden. In der vorliegenden Studie wird erstmals eine regionenübergreifende empirische Bewertung einer dieser Leistungen vorgenommen, nämlich der Erholungsleistung der Wälder für Tagesbesucher. Auf Basis einer Regressionsanalyse der hierzu bislang vorliegen…	1	2	19	3.1.1.	recreation	Germany	Germany	na	5	forest	ja	8	right to enter forests for recreation purposes	1		100.23		128.68		DM/p/a WTP		71.1453		91.3397			71.1453		91.3397		76.9833		1.95583	3	na	17	Contingent Valuation and Benefit transfer applied review: no | sampling type: benefit function transfer | survey method: metaanalysis | data collection mode: household | value specification: regression weighted mean | regression: logit/OLS(slog.dlog) validity experiments: none | sensitivity analysis: different functional forms (5 models) | dispersion measure and value: n.a.; n.a.	na	1992/1993 (s); 12/1995 (p)	no
96	56	WS	0	Elsasser, P. & Weller, P., 2013. Current and potential recreation value of forests in Germany: monetary benefits of forest recreation from the population’s perspective. ALLGEMEINE FORST UND JAGDZEITUNG, 184(3-4), pp.84–96.	BB		1	1	Zur monetären Bewertung der Erholungsleistung des Waldes in Deutschland wurde 2011 eine Studie durchgeführt deren Bewertungskonzept identisch zu dem mehrerer Vorläuferstudien aus den 1990er Jahren ist. Bewertet wurde mit Hilfe der „Contingent Valuation Method“ jeweils die Zahlungsbereitschaft (ZB) dafür, über ein Jahr hinweg den Wald in der regionalen Umgebung des jeweiligen Wohnortes zur Erholun…	1	2	19	3.1.1.	Erholungsleistung	Deutschland	Gesamtdeutschland		5	Wald	ja	8		1			30.32	15		€/Kopf/a			31.7458	15.7054				31.7458	15.7054		102.075		1	3	na	10	online; Bezahlkarte; mit Revisionsmöglichkeit, Abfrage der Gründe für 0-WTPs	face-to-face + online	2011	nein
95		WS	0	Elsasser, P. & Weller, P., 2013. Current and potential recreation value of forests in Germany: monetary benefits of forest recreation from the population’s perspective. ALLGEMEINE FORST UND JAGDZEITUNG, 184(3-4), pp.84–96.	BB		1	1	Zur monetären Bewertung der Erholungsleistung des Waldes in Deutschland wurde 2011 eine Studie durchgeführt deren Bewertungskonzept identisch zu dem mehrerer Vorläuferstudien aus den 1990er Jahren ist. Bewertet wurde mit Hilfe der „Contingent Valuation Method“ jeweils die Zahlungsbereitschaft (ZB) dafür, über ein Jahr hinweg den Wald in der regionalen Umgebung des jeweiligen Wohnortes zur Erholun…	1	2	19	3.1.1.	Erholungsleistung	Deutschland	Gesamtdeutschland		5	Wald	ja	8		1			26.94	10		€/Kopf/a			28.2068	10.4702				28.2068	10.4702		102.075		1	3	na	10	face-to-face; Bezahlkarte; mit Revisionsmöglichkeit, Abfrage der Gründe für 0-WTPs	face-to-face + online	2011	nein
98	57	TEEB DE Kapitel 6 ÖSL von Wäldern	0	ELSASSER, P., 1996. Der Erholungswert des Waldes. Monetäre Bewertung der Erholungsleistung ausgewählter Wälder in Deutschland. Schriften zur Forstökonomie 11. Sauerländer's, Frankfurt.	BB		1	1		3	3	19	3.1.1.	Erholung (right to enter forests in Hamburg for recreation purposes)	Deutschland	Hamburg	3200 ha	5	Wald	ja	8	right to enter forests in Hamburg for recreation purposes	1		66.98	114.07		135.62	DM/Person/a		47.5438	80.9692		96.2658		47.5438	80.9692		96.2658	76.9833		1.95583	3	na	10	Zahlungsvehikel: persönliche Jahres-Eintrittskarte (HH) / Waldtaxe (Pfälzerwald) review: PhD review | sampling type: systematic | survey method: face-to-face, refusees by mail | data collection mode: on-site/weighted | value specification: weighted mean | regression: OLS (dlog, slog) | validity experiments: 6 (strategic bias, embedding, self selectivity, information, payment card form and range, …	face-to-face, schriftlicher Fragebogen	1992-93	nein
97		TEEB DE Kapitel 6 ÖSL von Wäldern	0	ELSASSER, P., 1996. Der Erholungswert des Waldes. Monetäre Bewertung der Erholungsleistung ausgewählter Wälder in Deutschland. Schriften zur Forstökonomie 11. Sauerländer's, Frankfurt.	BB		1	1		3	3	19	3.1.1.	Erholung	Deutschland	Hamburg, Pfälzerwald	HH: 3200 ha, Pfälzerwald: 135000 ha	5	Wald	ja	8		2	70		100.76			DM/Besuch	49.6874		71.5215								76.9833		1.95583	4	na	1	unter teilweiser Berücksichtigung von Opportunitätskosten der Zeit	Ermittlung der Fahrtkostensätze, verschnitten mit Opportunitätskosten der Zeit	1992-93	nein
99		TEEB DE Kapitel 6 ÖSL von Wäldern	0	ELSASSER, P., 1996. Der Erholungswert des Waldes. Monetäre Bewertung der Erholungsleistung ausgewählter Wälder in Deutschland. Schriften zur Forstökonomie 11. Sauerländer's, Frankfurt.	BB		1	1		3	3	19	3.1.1.	Erholung (right to enter forests in Pfälzerwald for recreation purposes)	Deutschland	Pfälzerwald	135000 ha	5	Wald	ja	8	right to enter forests in Pfälzerwald for recreation purpose	1		92.07	100.81		150.57	DM/Person/a		65.3531	71.557		106.878		65.3531	71.557		106.878	76.9833		1.95583	3	na	10	Zahlungsvehikel: persönliche Jahres-Eintrittskarte (HH) / Waldtaxe (Pfälzerwald) review: PhD review | sampling type: systematic | survey method: face-to-face, refusees by mail | data collection mode: on-site/weighted | value specification: weighted mean | regression: OLS (dlog, slog) | validity experiments: 6 (strategic bias, embedding, self selectivity, information, payment card form and range, …	face-to-face, schriftlicher Fragebogen	1992-93	nein
100	58	TEEB DE Kapitel 6 ÖSL von Wäldern	0	ELSASSER, P., 2008. Wirtschaftlicher Wert der Senkenleistung des Waldes unter KP-Artikel 3.4 und Ansätze zu dessen Abgeltung in der ersten Verpflichtungsperiode. Arbeitsbericht OEF 2008/6, von-Thünen-Institut, Hamburg.	BB		0	keine eigenen Bewertungen																																		1		na
102	59	TEEB DE Kapitel 6 ÖSL von Wäldern	0	ELSASSER, P., ENGLERT, H., HAMILTON, J., MÜLLER, H.A., 2010B. Nachhaltige Entwicklung von Waldlandschaften im Nordostdeutschen Tiefland: Ökonomische und sozioökonomische Bewertungen von simulierten Szenarien der Landschaftsdynamik, Arbeitsbericht vTI-OEF 2010/1. von-Thünen-Institut, Hamburg.	BB		1	1		4	1	18	3.1.2.5.	Landschaftsbild (Abwechslungsreichtum)	Deutschland	In Brandenburg sind dies die Kreise Ostprignitz-Ruppin, Oberhavel, Barnim und Uckermark; in Mecklenburg-Vorpommern sind es die Landkreise Güstrow, Demmin, Müritz, Mecklenburg-Strelitz, Uecker-Randow sowie die Stadt Neubrandenburg		5	Wald	nein	7	versch. Landnutzungsvarianten	1		87.97			159.33	€/HH/a im Winter		95.4255			172.833		47.9525			86.8509	98.525		1	3	na	12	Unterscheidung zwischen Sommer und Winter bzw. Randlage/Zentrallage (Nähe zum Wald)		2008	nein
101		TEEB DE Kapitel 6 ÖSL von Wäldern	0	ELSASSER, P., ENGLERT, H., HAMILTON, J., MÜLLER, H.A., 2010B. Nachhaltige Entwicklung von Waldlandschaften im Nordostdeutschen Tiefland: Ökonomische und sozioökonomische Bewertungen von simulierten Szenarien der Landschaftsdynamik, Arbeitsbericht vTI-OEF 2010/1. von-Thünen-Institut, Hamburg.	BB		1	1		4	1	19	3.1.1.	Erholung	Deutschland	In Brandenburg sind dies die Kreise Ostprignitz-Ruppin, Oberhavel, Barnim und Uckermark; in Mecklenburg-Vorpommern sind es die Landkreise Güstrow, Demmin, Müritz, Mecklenburg-Strelitz, Uecker-Randow sowie die Stadt Neubrandenburg		5	Wald	nein	7	versch. Landnutzungsvarianten	1		54.91			90.01	€/HH/a		59.5636			97.6384		29.9315			49.0645	98.525		1	3	na	12	Werte für Sommer		2008	nein
640			0	Kramer, R. et al (1995): Valuing Tropical Forests: Methodology and Case Study of Madagaskar. World Bank Environment Paper Number 13.	BB		1	1		3	1	26	26	Waldprodukte aller Art	Madagaskar	Mantadia National Park	98,75 ha	4	Regenwald	ja	8		1	65		65			$/Kopf/trip	93.8231		93.8231			93.8231		93.8231			62.4573	1	1	4	1	10	referendum format; WTP for trips to the park (consumer surplus)		1991	nein
103	60	Schellhorn, M. Instrumente der Rechenschaft über die Inanspruchnahme der natürlichen Umwelt - Umweltrechnungslegung. 2. Auflage, Wiesbaden: Dt. Univ.-Verl., Wiesbaden: Gabler, 1997, doi: 10.1007/978-3-663-09066-3	0	Endres, A. et al. Der Nutzen des Umweltschutzes - Synthese der Ergenbnisse des Forschungsschwerpunktprogramms "Kosten der Umweltverschmutzung/Nutzen des Umweltschutzes", Bericht 12/91 des Umweltbundesamtes, Berlin 1991, S. 10f	SS		0	keine eigene Bewertung, Synthese Bericht																																		1		na
104	61	Meyerhoff, Elsasser: A Database on Environmental Valuation Studies in Austria, Germany and Switzerland (In: Moser et al. 2008: Inwertsetzung von Waldwerten und Waldleistungen - Ergänzungsbeitrag zu COST Aktion E45.	0	Enneking, U. 1999: Ökonomische Verfahren im Naturschutz - Der Einsatz der Kontingenten Bewertung im Entscheidungsprozeß. Frankfurt/M., Berlin, Bern, New York, Paris, Wien, 1999. 245 S. ISBN 978-3-631-34310-4	BB		1	1		3	3	26	26	Naturschutzprojekt	Deutschland	Steinhuder Meer	ca. 1000 ha	3	Feuchtgebiet	ja	8		1	3.08		2.82			DM/Kopf/Besuchstag	2.06129		1.88729								81.65		1.95583	4	1000	10	dichotome Zahlungsfrage; Zahlungsvehikel eine "Naturschutzplakette"	face-to-face	1996	nein
105	62	BfN Literature (https://www.bfn.de/0318_veroeffentlichungen-wert.html)	0	Epple, C. 2012. The climate relevance of ecosystems beyond forests and peatlands. BfN-Skripten 312, 2012, pdf-Datei (700 KB)	JF	https://www.bfn.de/fileadmin/MDB/documents/service/Skript_312.pdf	0	keine für Deutschland relevanten Ökosysteme																																		1		na
106	63	EnValue	0	Ewers, H.-J. (1986a) Zur Monetarisierung der Waldschäden in der Bundesrepublik Deutschland, In: Kosten der Umweltverschmutzung, Tagungsband zum Symposium im Bundesministerium des Inneren am 12. jund 13. September 1986, hrsg. v. Umweltbundesamt, Berichte 7/86, Berlin 1986, S. 121–143	SS		1	1		3	3	19	3.1.1.	Freizeit- und Erholungsaktivitäten (einschl. Fremdenverkehr)	Germany	BRD	na	5	Wald (besonders Fichte)	nein	7	Verlust von Wald bzw. Baumbeständen insbesondere Fichte durch Luftschadstoffe	1		3.65			4.87	DM/Besucherstunde		3.16088			4.2174						63.1		1.95583	6		15	Nutzerzeitwertmethode, d.h. der Durchschnittswert je Freizeitstunde auf der Basis der durchschnittlich in der BRD von den Konsumenten für eine Freizeitstunde getätigten Aufwendungen.	1) Simulation von Fichtenentwicklung von 1984-2060 durch Szenariomodellierung 2) Ünbertragung von modellierten Werte auf andere Baumarten durch Expertenbefragung entsprechend dem Delphi-verfahren 3) Abschätzung von Zuwachs- und Vorratsschäden sowie monetäre Bewertung 4) Bewertung von Freizeit- und Erholungsindustrie nach Nutzerzeitwertmethode sowie Optionsnutzen 5) Abschätzung wasserwirtschaftlic…	1984	1984-2060
107		EnValue	0	Ewers, H.-J. (1986a) Zur Monetarisierung der Waldschäden in der Bundesrepublik Deutschland, In: Kosten der Umweltverschmutzung, Tagungsband zum Symposium im Bundesministerium des Inneren am 12. jund 13. September 1986, hrsg. v. Umweltbundesamt, Berichte 7/86, Berlin 1986, S. 121–143	SS		1	1		3	3	19	3.1.1.	Freizeit- und Erholungsaktivitäten (einschl. Fremdenverkehr)	Germany	BRD	na	5	Wald (besonders Fichte)	nein	7	Verlust von Wald bzw. Baumbeständen insbesondere Fichte durch Luftschadstoffe	1			7.5			DM/Erwerbsfähigen/a			6.49497					77.9396			63.1		1.95583	3		10	Befragung (keine weiteren Details)	1) Simulation von Fichtenentwicklung von 1984-2060 durch Szenariomodellierung 2) Ünbertragung von modellierten Werte auf andere Baumarten durch Expertenbefragung entsprechend dem Delphi-verfahren 3) Abschätzung von Zuwachs- und Vorratsschäden sowie monetäre Bewertung 4) Bewertung von Freizeit- und Erholungsindustrie nach Nutzerzeitwertmethode sowie Optionsnutzen 5) Abschätzung wasserwirtschaftlic…	1984	1984-2060
109	64	EnValue	0	Ewers, H.J. et al. (1986). ON THE MONETISATION OF FOREST DAMAGE IN THE FRG. Umweltbundesamt, Berichte, in Kuik, O.J., Oosterhuis, F.H. & Jansen, H.M.A. (1992). ASSESSMENT OF ENVIRONMENTAL MEASURES. Graham & Trotman, London.	SS		1	1		3	3	3	1.2.1.1.	Holzproduktion	Germany	BRD	na	5	Wald (besonders Fichte)	nein	7	Verlust von Wald bzw. Baumbeständen insbesondere Fichte durch Luftschadstoffe	1			59627000000			DM (Barwert für Ertragsausfälle für Diskontsätze 0%)			5.16367e+10								63.1		1.95583	6		8	Barwertes der Schäden von 1984 für Realdiskontsätze von 0%. Ertragsausfälle ist die Differenz zwischen den erntekostenfreien Holzerlösen und den sonstigen betrieblichen Kosten	1) Simulation von Fichtenentwicklung von 1984-2060 durch Szenariomodellierung 2) Ünbertragung von modellierten Werte auf andere Baumarten durch Expertenbefragung entsprechend dem Delphi-verfahren 3) Abschätzung von Zuwachs- und Vorratsschäden sowie monetäre Bewertung 4) Bewertung von Freizeit- und Erholungsindustrie nach Nutzerzeitwertmethode sowie Optionsnutzen 5) Abschätzung wasserwirtschaftlic…	1984	1984-2060
108		EnValue	0	Ewers, H.J. et al. (1986). ON THE MONETISATION OF FOREST DAMAGE IN THE FRG. Umweltbundesamt, Berichte, in Kuik, O.J., Oosterhuis, F.H. & Jansen, H.M.A. (1992). ASSESSMENT OF ENVIRONMENTAL MEASURES. Graham & Trotman, London.	SS		1	0		3	3	9	2.2.2.2.	Hochwasserhaltung	Germany	BRD	na	5	Wald (besonders Fichte)	nein	7	Verlust von Wald bzw. Baumbeständen insbesondere Fichte durch Luftschadstoffe	2			2300000000			DM (Barwert für Ertragsausfälle für Diskontsätze 0%)			1.95083e+09								64.425		1.95583	6		15	Barwertes der Schäden von 1984 für Realdiskontsätze von 0%.	1) Simulation von Fichtenentwicklung von 1984-2060 durch Szenariomodellierung 2) Ünbertragung von modellierten Werte auf andere Baumarten durch Expertenbefragung entsprechend dem Delphi-verfahren 3) Abschätzung von Zuwachs- und Vorratsschäden sowie monetäre Bewertung 4) Bewertung von Freizeit- und Erholungsindustrie nach Nutzerzeitwertmethode sowie Optionsnutzen 5) Abschätzung wasserwirtschaftlic…	1985	1984-2061
110		EnValue	0	Ewers, H.J. et al. (1986). ON THE MONETISATION OF FOREST DAMAGE IN THE FRG. Umweltbundesamt, Berichte, in Kuik, O.J., Oosterhuis, F.H. & Jansen, H.M.A. (1992). ASSESSMENT OF ENVIRONMENTAL MEASURES. Graham & Trotman, London.	SS		1	0		3	3	9	2.2.2.2.	Hochwasserhaltung	Germany	BRD	na	5	Wald (besonders Fichte)	nein	7	Verlust von Wald bzw. Baumbeständen insbesondere Fichte durch Luftschadstoffe	2			2073000000			DM (Barwert für Ertragsausfälle für Diskontsätze 1%)			1.75829e+09								64.425		1.95583	6		15	Barwertes der Schäden von 1984 für Realdiskontsätze von 1%.	1) Simulation von Fichtenentwicklung von 1984-2060 durch Szenariomodellierung 2) Ünbertragung von modellierten Werte auf andere Baumarten durch Expertenbefragung entsprechend dem Delphi-verfahren 3) Abschätzung von Zuwachs- und Vorratsschäden sowie monetäre Bewertung 4) Bewertung von Freizeit- und Erholungsindustrie nach Nutzerzeitwertmethode sowie Optionsnutzen 5) Abschätzung wasserwirtschaftlic…	1985	1984-2061
111		EnValue	0	Ewers, H.J. et al. (1986). ON THE MONETISATION OF FOREST DAMAGE IN THE FRG. Umweltbundesamt, Berichte, in Kuik, O.J., Oosterhuis, F.H. & Jansen, H.M.A. (1992). ASSESSMENT OF ENVIRONMENTAL MEASURES. Graham & Trotman, London.	SS		1	1		3	3	3	1.2.1.1.	Holzproduktion	Germany	BRD	na	5	Wald (besonders Fichte)	nein	7	Verlust von Wald bzw. Baumbeständen insbesondere Fichte durch Luftschadstoffe	1			37310000000			DM (Barwert für Ertragsausfälle für Diskontsätze 1%)			3.23103e+10								63.1		1.95583	6		8	Barwertes der Schäden von 1984 für Realdiskontsätze von 1%. Ertragsausfälle ist die Differenz zwischen den erntekostenfreien Holzerlösen und den sonstigen betrieblichen Kosten	1) Simulation von Fichtenentwicklung von 1984-2060 durch Szenariomodellierung 2) Ünbertragung von modellierten Werte auf andere Baumarten durch Expertenbefragung entsprechend dem Delphi-verfahren 3) Abschätzung von Zuwachs- und Vorratsschäden sowie monetäre Bewertung 4) Bewertung von Freizeit- und Erholungsindustrie nach Nutzerzeitwertmethode sowie Optionsnutzen 5) Abschätzung wasserwirtschaftlic…	1984	1984-2060
112		EnValue	0	Ewers, H.J. et al. (1986). ON THE MONETISATION OF FOREST DAMAGE IN THE FRG. Umweltbundesamt, Berichte, in Kuik, O.J., Oosterhuis, F.H. & Jansen, H.M.A. (1992). ASSESSMENT OF ENVIRONMENTAL MEASURES. Graham & Trotman, London.	SS		1	0		3	3	9	2.2.2.2.	Hochwasserhaltung	Germany	BRD	na	5	Wald (besonders Fichte)	nein	7	Verlust von Wald bzw. Baumbeständen insbesondere Fichte durch Luftschadstoffe	2			1872000000			DM (Barwert für Ertragsausfälle für Diskontsätze 2%)			1.5878e+09								64.425		1.95583	6		15	Barwertes der Schäden von 1984 für Realdiskontsätze von 2%.	1) Simulation von Fichtenentwicklung von 1984-2060 durch Szenariomodellierung 2) Ünbertragung von modellierten Werte auf andere Baumarten durch Expertenbefragung entsprechend dem Delphi-verfahren 3) Abschätzung von Zuwachs- und Vorratsschäden sowie monetäre Bewertung 4) Bewertung von Freizeit- und Erholungsindustrie nach Nutzerzeitwertmethode sowie Optionsnutzen 5) Abschätzung wasserwirtschaftlic…	1985	1984-2061
113		EnValue	0	Ewers, H.J. et al. (1986). ON THE MONETISATION OF FOREST DAMAGE IN THE FRG. Umweltbundesamt, Berichte, in Kuik, O.J., Oosterhuis, F.H. & Jansen, H.M.A. (1992). ASSESSMENT OF ENVIRONMENTAL MEASURES. Graham & Trotman, London.	SS		1	1		3	3	3	1.2.1.1.	Holzproduktion	Germany	BRD	na	5	Wald (besonders Fichte)	nein	7	Verlust von Wald bzw. Baumbeständen insbesondere Fichte durch Luftschadstoffe	1			24038000000			DM (Barwert für Ertragsausfälle für Diskontsätze 2%)			2.08168e+10								63.1		1.95583	6		8	Barwertes der Schäden von 1984 für Realdiskontsätze von 2%. Ertragsausfälle ist die Differenz zwischen den erntekostenfreien Holzerlösen und den sonstigen betrieblichen Kosten	1) Simulation von Fichtenentwicklung von 1984-2060 durch Szenariomodellierung 2) Ünbertragung von modellierten Werte auf andere Baumarten durch Expertenbefragung entsprechend dem Delphi-verfahren 3) Abschätzung von Zuwachs- und Vorratsschäden sowie monetäre Bewertung 4) Bewertung von Freizeit- und Erholungsindustrie nach Nutzerzeitwertmethode sowie Optionsnutzen 5) Abschätzung wasserwirtschaftlic…	1984	1984-2060
114		EnValue	0	Ewers, H.J. et al. (1986). ON THE MONETISATION OF FOREST DAMAGE IN THE FRG. Umweltbundesamt, Berichte, in Kuik, O.J., Oosterhuis, F.H. & Jansen, H.M.A. (1992). ASSESSMENT OF ENVIRONMENTAL MEASURES. Graham & Trotman, London.	SS		1	0		3	3	9	2.2.2.2.	Hochwasserhaltung	Germany	BRD	na	5	Wald (besonders Fichte)	nein	7	Verlust von Wald bzw. Baumbeständen insbesondere Fichte durch Luftschadstoffe	2			1692000000			DM (Barwert für Ertragsausfälle für Diskontsätze 3%)			1.43513e+09								64.425		1.95583	6		15	Barwertes der Schäden von 1984 für Realdiskontsätze von 3%.	1) Simulation von Fichtenentwicklung von 1984-2060 durch Szenariomodellierung 2) Ünbertragung von modellierten Werte auf andere Baumarten durch Expertenbefragung entsprechend dem Delphi-verfahren 3) Abschätzung von Zuwachs- und Vorratsschäden sowie monetäre Bewertung 4) Bewertung von Freizeit- und Erholungsindustrie nach Nutzerzeitwertmethode sowie Optionsnutzen 5) Abschätzung wasserwirtschaftlic…	1985	1984-2061
115		EnValue	0	Ewers, H.J. et al. (1986). ON THE MONETISATION OF FOREST DAMAGE IN THE FRG. Umweltbundesamt, Berichte, in Kuik, O.J., Oosterhuis, F.H. & Jansen, H.M.A. (1992). ASSESSMENT OF ENVIRONMENTAL MEASURES. Graham & Trotman, London.	SS		1	1		3	3	3	1.2.1.1.	Holzproduktion	Germany	BRD	na	5	Wald (besonders Fichte)	nein	7	Verlust von Wald bzw. Baumbeständen insbesondere Fichte durch Luftschadstoffe	1			15905000000			DM (Barwert für Ertragsausfälle für Diskontsätze 3%)			1.37737e+10								63.1		1.95583	6		8	Barwertes der Schäden von 1984 für Realdiskontsätze von 3%. Ertragsausfälle ist die Differenz zwischen den erntekostenfreien Holzerlösen und den sonstigen betrieblichen Kosten	1) Simulation von Fichtenentwicklung von 1984-2060 durch Szenariomodellierung 2) Ünbertragung von modellierten Werte auf andere Baumarten durch Expertenbefragung entsprechend dem Delphi-verfahren 3) Abschätzung von Zuwachs- und Vorratsschäden sowie monetäre Bewertung 4) Bewertung von Freizeit- und Erholungsindustrie nach Nutzerzeitwertmethode sowie Optionsnutzen 5) Abschätzung wasserwirtschaftlic…	1984	1984-2060
116	65	Meyerhoff, Elsasser: A Database on Environmental Valuation Studies in Austria, Germany and Switzerland (In: Moser et al. 2008: Inwertsetzung von Waldwerten und Waldleistungen - Ergänzungsbeitrag zu COST Aktion E45.	0	Ewers, H.W., Schulz, W. Die monetäre Nutzen gewässergüteverbessernder Massnahmen - dargestellt am Beispiel des Tegeler Sees in Berlin. Umweltbundesamt Berichte 3/82, Erich Schmidt Verlag, Berlin 1982	SS		0	0, da keine Bewertung von ÖSL oder Biodiversität																																		1		na
117	66	Kuik, O.J., Oosterhuis, F.H. & Jansen, H.M.A., Holm, K. and Ewers, H.J. (1992). ASSESSMENT OF BENEFITS OF ENVIRONMENTAL MEASURES. Graham & Trotman, London.	0	Ewers, H.W., Schulz, W. Die monetäre Nutzen gewässergüteverbessernder Massnahmen - dargestellt am Beispiel des Tegeler Sees in Berlin. Umweltbundesamt Berichte 3/82, Erich Schmidt Verlag, Berlin 1982	SS		0	Umweltverschmutzungsbedingte Veränderung von ÖSL, kein Bezug zu UBA-Umwandlungsformen; Wasserqualitätsverbesserung (Phosphatgehalt) des Tegler Sees in West-Berlin nach Expertenmeinungen																																		1		na
118	67		1	Fischer, A., Hespelt, S., Marggraf, R., 2003. Ermittlung der Nachfrage nach ökologischen Gütern der Landwirtschaft – Das Northeim-Projekt. Agrarwirtschaft 52, 390–399.	BB		1	1	Am Beispiel eines Forschungsprojekts aus Südniedersachsen wird gezeigt, wie ökologische Leistungen der Landwirtschaft über einen dezentralen Mechanismus honoriert werden können. Zentrales Element ist hier ein Regionaler Beirat, der stellvertretend für die regionale Bevölkerung meritorisch die Nachfrage nach Gütern der pflanzlichen Diversität realisiert. Auf Grundlage der Ergebnisse einer erweiter…	1	2	26	26	Habitat; ästhetischer Wert; Erholung	Deutschland	Niedersachsen: Northeim		7	Hecke mit hoher Gehölzdichte als Zwischenstruktur	nein	8	Acker in Hecke	1			58.23	10		€ für 100 km Hecke - Qualitätsgut			70.2672	12.0672							88.5667		1	6	na	10		face-to-face	2002	10 Jahre: Es gibt einen Fonds, aus dem Landwirte bezahlt werden, wenn sie im Landkreis Northeim neue Hecken anlegen und diese die nächsten 10 Jahre lang pflegen.
119			1	Fischer, A., Hespelt, S., Marggraf, R., 2003. Ermittlung der Nachfrage nach ökologischen Gütern der Landwirtschaft – Das Northeim-Projekt. Agrarwirtschaft 52, 390–399.	BB		1	1	Am Beispiel eines Forschungsprojekts aus Südniedersachsen wird gezeigt, wie ökologische Leistungen der Landwirtschaft über einen dezentralen Mechanismus honoriert werden können. Zentrales Element ist hier ein Regionaler Beirat, der stellvertretend für die regionale Bevölkerung meritorisch die Nachfrage nach Gütern der pflanzlichen Diversität realisiert. Auf Grundlage der Ergebnisse einer erweiter…	1	2	26	26	Habitat; ästhetischer Wert; Erholung	Deutschland	Niedersachsen: Northeim		7	Hecke mit hoher Gehölzdichte als Zwischenstruktur	nein	8	Acker in Hecke	1			35.64	5		€ für 100 km Hecke-Basisgut			43.0074	6.03359							88.5667		1	6	na	10		face-to-face	2002	10 Jahre: Es gibt einen Fonds, aus dem Landwirte bezahlt werden, wenn sie im Landkreis Northeim neue Hecken anlegen und diese die nächsten 10 Jahre lang pflegen.
120	68		1	Freese, J. (2012) Natur- und Biodiversitätsschutz in ELER. Finanzielle Ausgestaltung der Länderprogramme zur Ländlichen Entwicklung. Naturschutz und Landschaftsplanung 44: 69-76.	JF	nicht öffentlich	1	1		1	1	24	24	Biodiversität	Deutschland	Deutschland	680804 ha	7	alle Vertragsflächen und Zahlungen 2010 bei der Vertragsnaturschutzmaßnahmen im Rahmen von ELER	ja	8	NA	1			252.11			€/ha/a Zahlung für Naturschutz auf Vertragsnaturschutzflächen im Rahmen von ELER im Jahr 2010 in Deutschland (Quelle: Freese 2012, Tabelle 3, S. 72)			269.465					269.465			99.9917		1	1	1	15	direkte Ausgaben für Vertragsnaturschutz 2010 im Rahmen von ELER (Quelle: Freese 2012, Tabelle 3, S. 72)		2010	nein
121			1	Freese, J. (2012) Natur- und Biodiversitätsschutz in ELER. Finanzielle Ausgestaltung der Länderprogramme zur Ländlichen Entwicklung. Naturschutz und Landschaftsplanung 44: 69-76.	JF	nicht öffentlich	1	1		1	1	24	24	Biodiversität	Deutschland	Deutschland		1b	Tierschutzmaßnahme (nur Grünlandbeweidung)	ja	8	NA	1			28.4			€/ha/a Zahlung für Tierschutzmaßnahme (nur Grünlandbeweidung) für Naturschutz auf Vertragsnaturschutzflächen im Rahmen von ELER im Jahr 2010 in Deutschland (Quelle: Freese 2012, Tabelle 5, S. 74)			30.355								99.9917		1	6	na	15	direkte Ausgaben für Vertragsnaturschutz 2010 im Rahmen von ELER (Quelle: Freese 2012)		2010	nein
122			1	Freese, J. (2012) Natur- und Biodiversitätsschutz in ELER. Finanzielle Ausgestaltung der Länderprogramme zur Ländlichen Entwicklung. Naturschutz und Landschaftsplanung 44: 69-76.	JF	nicht öffentlich	1	1		1	1	17	1.2.1.3.	Förderung genetischer Ressourcen (z. B. alte Nutztierrassen)	Deutschland	Deutschland		7	Zahlungen für Natura 2000 und Wasserrahmenrichtlinie WRRL	ja	8	NA	1			3.14			€/ha/a Zahlungen für Förderung genetischer Ressourcen (z. B. alte Nutztierrassen) für Naturschutz auf Vertragsnaturschutzflächen im Rahmen von ELER im Jahr 2010 in Deutschland (Quelle: Freese 2012, Tabelle 5, S. 74)			3.35615								99.9917		1	6	na	15	direkte Ausgaben für Vertragsnaturschutz 2010 im Rahmen von ELER (Quelle: Freese 2012)		2010	nein
123			1	Freese, J. (2012) Natur- und Biodiversitätsschutz in ELER. Finanzielle Ausgestaltung der Länderprogramme zur Ländlichen Entwicklung. Naturschutz und Landschaftsplanung 44: 69-76.	BB	nicht öffentlich	1	1		1	1	24	24	Biodiversität	Deutschland	Deutschland		7	Zahlungen für Natura 2000 und Wasserrahmenrichtlinie WRRL	ja	8	NA	1			22.91			€/ha/a Zahlungen für Natura 2000 und Wasserrahmenrichtlinie WRRL für Naturschutz auf Vertragsnaturschutzflächen im Rahmen von ELER im Jahr 2010 in Deutschland (Quelle: Freese 2012, Tabelle 5, S. 74)			24.4871					24.4871			99.9917		1	1	1	15	direkte Ausgaben für Vertragsnaturschutz 2010 im Rahmen von ELER (Quelle: Freese 2012)		2010	nein
124	69	Karlsruhe Virtueller Katalog (KVK) (http://kvk.bibliothek.kit.edu/)	0	Geyler, Stefan (2012) Ökonomisch-ökologische Bewertung von regionalen Trinkwasserschutzoptionen/Geyler, Stefan. - Frankfurt : Lang, 2012	JF	nicht öffentlich	0	0, da Wohlfahrtseffekte sind sehr stark aggregiert und lassen keinen Rückschluss auf einzelen Ökosysteme bzw. deren Leistungen zu		4	3	11	2.3.4.	Trinkwasserbereitstellung, Nitratrückhalt in Böden	Deutschland	Torgau		7	Landschaft inkl. Wald, Gewässer, etc.	nein	7	Intensivierung der Landwirtschaft bzw. Bewertung von Schutzmaßnahmen für Trinkwasserbereitstellung							Wohlfahrtseffekte sind sehr stark aggregiert und lassen keinen Rückschluss auf einzelen Ökosysteme bzw. deren Leistungen zu											76.9833		1		na				1993	30
125	70	TEEB DE Dehnhardt et al. Ökosystemleistungen von Gewässern und Auen	0	GNF – Global Nature Fund, 2013. Ökonomischer Wert von Seen und Feuchtgebieten. Studie des Global Nature Fund (GNF), Radolfzell.	BB	https://www.hs-rottenburg.net/fileadmin/user_upload/Forschung/Forschungsprojekte/Management/Wert-Feuchtgebiete/Abschlussbericht-Oekonomischer-Wert-Feuchtgebiete.pdf	1	1		4	1	26	3.1.1.	Erholungswert	Deutschland	Bodenseekreis		3	Bodensee	ja	8		2			369000000			€/a			3.94402e+08								99.9917		1	6		1		durchschnittliche Ausgaben pro Besucher/Tag mal durchschnittlicher Aufenthalt mal Besucherzahl	2010	nein
126	71	Karlsruhe Virtueller Katalog (KVK) (http://kvk.bibliothek.kit.edu/)	0	Goos, Josef: Ökonomische Effizienz der Grünlandextensivierungs- und Naturschutzprogramme im Mittelgebirge Nordrhein-Westfalens. Berichte aus der Betriebswirtschaft, Shaker Verlag, Aachen, 2000, ISBN 3-8265-7233-5. Link	JF	nicht öffentlich	0	0, da keine Bewertung von ÖSL oder Biodiversität																																		1		na
127	72		0	Gren, I. -M. (1999) "Value of Land as a Pollutant Sink for International Waters". Ecological Economics, 30 (3), 419-431.	JF		1	1	The purpose of this paper is to analyse and compare the values of a marginal change in the area of land as a pollutant sink under different decision-making contexts and objectives: international coordination versus national policies for pollutant reduction, and maximization of net benefits versus minimization of costs for pollutant reductions. The analytical results show that a coordinated policy…	1	2	11	2.3.4.	The value of land as a pollutant sink	Europe (Denmark, Estonia, Finland, Germany, Latvia, Lithuania, Poland, Russian Federation, Sweden)	Baltic Sea		3	Value of wetland for reduction of nitrogen into Baltic Sea. (The Baltic Sea has suffered from eutrophication since the beginning of 1970s. Eutrophication may cause an increase in the production of algae, some of which are toxic. When decomposed, all algae demand oxygen which results in oxygen deficits at the sea bottom. This deficiency in turn generates sea bottom areas without biological life, w…	nein	4	Value of additional hectare wetland for N reduction	1		470			1100	SEK/ha		51.0812			119.552		51.0812			119.552	81.65	10.0006	1	2	1	17	Contingent Valuation and Benefit transfer applied Interviews for WTP for 50% reduction of N in Baltic Sea were conducted in Sweden and Poland. The value was extrapolated to number of people living in catchment area of the Baltic Sea. For Germany wetlands as nitrogen sink were valued based on WTP of SEK 62/kg N reduction.	Interviews for WTP for 50% reduction of N in Baltic Sea were conducted in Sweden and Poland. The value was extrapolated to number of people living in catchment area of the Baltic Sea. For Germany wetlands as nitrogen sink were valued based on WTP of SEK 62/kg N reduction. Estimates of benefits from nitrogen reductions to the Baltic Sea are found in Söderqvist (1996) and Markowska and Zylicz (199…	1996	NA
131	73	NOEP	2	Grossmann 2012. Economic value of the nutrient retention function of restored floodplain wetlands in the Elbe River basin. Ecological Economics, 2012, 83:108	SS	http://www.sciencedirect.com/science/article/pii/S092180091200122X doi:10.1016/j.ecolecon.2012.03.008	1	1		1	1	11	2.3.4.1.	Phoshpat, nitrogen nutrient retention	Germany	floodplain restoration sites of Elbe	207,49 qkm (inundated area 17.17) qkm	3	floodplain of Elbe	nein	4	relocation of dikes	2			1529000000			€ (total abatement costs)			1.63425e+09					78763.1			99.9917		1	2	20749	3	total abatement costs of 1718 ha inundated area respectively 20.749 ha total area of the restored floodplains	1) nutrient retention services are estimated based on the replacement cost method: cost values are estimated as the shadow price of floodplain restoration measures in a cost-minimisation model of measures to reduced nutrient loads in the Elbe River basin 2) cost-benefit analysis by facing shadow prices and cost estimates (project investment, opportunity costs in terms of the loss in economic rent…	2010	no
151	74	NOEP	2	Grossmann 2012. Economic value of the nutrient retention function of restored floodplain wetlands in the Elbe River basin. Ecological Economics, 2012, 83:108	SS	http://www.sciencedirect.com/science/article/pii/S092180091200122X doi:10.1016/j.ecolecon.2012.03.008	1	1		1	1	11	2.3.4.1.	Phoshpat, nitrogen nutrient retention	Germany	floodplain restoration sites of Elbe	207,49 qkm (inundated area 17.17) qkm	3	floodplain of Elbe	nein	4	relocation of dikes	2			1484000000			€ (total abatement costs)			1.58616e+09					76445			99.9917		1	2	20749	3	total abatement costs of 1718 ha inundated area respectively 20.749 ha total area of the restored floodplains	1) nutrient retention services are estimated based on the replacement cost method: cost values are estimated as the shadow price of floodplain restoration measures in a cost-minimisation model of measures to reduced nutrient loads in the Elbe River basin 2) cost-benefit analysis by facing shadow prices and cost estimates (project investment, opportunity costs in terms of the loss in economic rent…	2010	no
128		NOEP	2	Grossmann 2012. Economic value of the nutrient retention function of restored floodplain wetlands in the Elbe River basin. Ecological Economics, 2012, 83:108	SS	http://www.sciencedirect.com/science/article/pii/S092180091200122X doi:10.1016/j.ecolecon.2012.03.008	1	1		1	1	11	2.3.4.1.	Phoshpat, nitrogen nutrient retention	Germany	floodplain restoration sites of Elbe	207,49 qkm (inundated area 17.17) qkm	3	floodplain of Elbe	nein	4	relocation of dikes	2			9000000			€ (total abatement costs)			9.61955e+06					463.615			99.9917		1	2	20749	3	total abatement costs of 1718 ha inundated area respectively 20.749 ha total area of the restored floodplains	1) nutrient retention services are estimated based on the replacement cost method: cost values are estimated as the shadow price of floodplain restoration measures in a cost-minimisation model of measures to reduced nutrient loads in the Elbe River basin 2) cost-benefit analysis by facing shadow prices and cost estimates (project investment, opportunity costs in terms of the loss in economic rent…	2010	no
129		NOEP	2	Grossmann 2012. Economic value of the nutrient retention function of restored floodplain wetlands in the Elbe River basin. Ecological Economics, 2012, 83:108	SS	http://www.sciencedirect.com/science/article/pii/S092180091200122X doi:10.1016/j.ecolecon.2012.03.008	1	1		1	1	11	2.3.4.1.	Phoshpat, nitrogen nutrient retention	Germany	floodplain restoration sites of Elbe	207,49 qkm (inundated area 17.17) qkm	3	floodplain of Elbe	nein	4	relocation of dikes	2			221000000			€ (total abatement costs)			2.36213e+08					11384.3			99.9917		1	2	20749	3	total abatement costs of 1718 ha inundated area respectively 20.749 ha total area of the restored floodplains	1) nutrient retention services are estimated based on the replacement cost method: cost values are estimated as the shadow price of floodplain restoration measures in a cost-minimisation model of measures to reduced nutrient loads in the Elbe River basin 2) cost-benefit analysis by facing shadow prices and cost estimates (project investment, opportunity costs in terms of the loss in economic rent…	2010	no
130		NOEP	2	Grossmann 2012. Economic value of the nutrient retention function of restored floodplain wetlands in the Elbe River basin. Ecological Economics, 2012, 83:108	SS	http://www.sciencedirect.com/science/article/pii/S092180091200122X doi:10.1016/j.ecolecon.2012.03.008	1	1		1	1	11	2.3.4.1.	Phoshpat, nitrogen nutrient retention	Germany	floodplain restoration sites of Elbe	207,49 qkm (inundated area 17.17) qkm	3	floodplain of Elbe	nein	4	relocation of dikes	2			688000000			€ (total abatement costs)			7.35361e+08					35440.8			99.9917		1	2	20749	3	total abatement costs of 1718 ha inundated area respectively 20.749 ha total area of the restored floodplains	1) nutrient retention services are estimated based on the replacement cost method: cost values are estimated as the shadow price of floodplain restoration measures in a cost-minimisation model of measures to reduced nutrient loads in the Elbe River basin 2) cost-benefit analysis by facing shadow prices and cost estimates (project investment, opportunity costs in terms of the loss in economic rent…	2010	no
132		NOEP	0	Grossmann 2012. Economic value of the nutrient retention function of restored floodplain wetlands in the Elbe River basin. Ecological Economics, 2012, 83:108	SS	http://www.sciencedirect.com/science/article/pii/S092180091200122X doi:10.1016/j.ecolecon.2012.03.008	1	1		1	1	11	2.3.4.1.	Phoshpat, nitrogen nutrient retention	Germany	floodplain restoration sites of Elbe	0.21 qkm (inundated area 17.17 qkm)	3	floodplain of Elbe	nein	4	relocation of dikes	2			736			€/ha (for an additional ha of inundated area) (Shadow price), standard deviation of 1531			786.666					786.666			99.9917		1	2	1	3	Shadow price	1) nutrient retention services are estimated based on the replacement cost method: cost values are estimated as the shadow price of floodplain restoration measures in a cost-minimisation model of measures to reduced nutrient loads in the Elbe River basin 2) cost-benefit analysis by facing shadow prices and cost estimates (project investment, opportunity costs in terms of the loss in economic rent…	2010	no
133		NOEP	0	Grossmann 2012. Economic value of the nutrient retention function of restored floodplain wetlands in the Elbe River basin. Ecological Economics, 2012, 83:108	SS	http://www.sciencedirect.com/science/article/pii/S092180091200122X doi:10.1016/j.ecolecon.2012.03.008	1	1		1	1	11	2.3.4.1.	Phoshpat, nitrogen nutrient retention	Germany	floodplain restoration sites of Elbe	0.21 qkm (inundated area 17.17 qkm)	3	floodplain of Elbe	nein	4	relocation of dikes	2			835			€/ha (for an additional ha of inundated area) (Shadow price), standard deviation of 1716			892.481					892.481			99.9917		1	2	1	3	Shadow price	1) nutrient retention services are estimated based on the replacement cost method: cost values are estimated as the shadow price of floodplain restoration measures in a cost-minimisation model of measures to reduced nutrient loads in the Elbe River basin 2) cost-benefit analysis by facing shadow prices and cost estimates (project investment, opportunity costs in terms of the loss in economic rent…	2010	no
134		NOEP	2	Grossmann 2012. Economic value of the nutrient retention function of restored floodplain wetlands in the Elbe River basin. Ecological Economics, 2012, 83:108	SS	http://www.sciencedirect.com/science/article/pii/S092180091200122X doi:10.1016/j.ecolecon.2012.03.008	1	1		1	1	11	2.3.4.1.	Phoshpat, nitrogen nutrient retention	Germany	floodplain restoration sites of Elbe	0.21 qkm (inundated area 17.17 qkm)	3	floodplain of Elbe	nein	4	relocation of dikes	2			1716			€/ha (for an additional ha of inundated area) (Shadow price)			1834.13					1834.13			99.9917		1	2	1	3	Shadow price	1) nutrient retention services are estimated based on the replacement cost method: cost values are estimated as the shadow price of floodplain restoration measures in a cost-minimisation model of measures to reduced nutrient loads in the Elbe River basin 2) cost-benefit analysis by facing shadow prices and cost estimates (project investment, opportunity costs in terms of the loss in economic rent…	2010	no
135		NOEP	2	Grossmann 2012. Economic value of the nutrient retention function of restored floodplain wetlands in the Elbe River basin. Ecological Economics, 2012, 83:108	SS	http://www.sciencedirect.com/science/article/pii/S092180091200122X doi:10.1016/j.ecolecon.2012.03.008	1	1		1	1	11	2.3.4.1.	Phoshpat, nitrogen nutrient retention	Germany	floodplain restoration sites of Elbe	0.21 qkm (inundated area 17.17 qkm)	3	floodplain of Elbe	nein	4	relocation of dikes	2			1531			€/ha (for an additional ha of inundated area) (Shadow price)			1636.39					1636.39			99.9917		1	2	1	3	Shadow price	1) nutrient retention services are estimated based on the replacement cost method: cost values are estimated as the shadow price of floodplain restoration measures in a cost-minimisation model of measures to reduced nutrient loads in the Elbe River basin 2) cost-benefit analysis by facing shadow prices and cost estimates (project investment, opportunity costs in terms of the loss in economic rent…	2010	no
136		NOEP	0	Grossmann 2012. Economic value of the nutrient retention function of restored floodplain wetlands in the Elbe River basin. Ecological Economics, 2012, 83:108	SS	http://www.sciencedirect.com/science/article/pii/S092180091200122X doi:10.1016/j.ecolecon.2012.03.008	1	1		1	1	11	2.3.4.1.	Phoshpat, nitrogen nutrient retention	Germany	floodplain restoration sites of Elbe	0.21 qkm (inundated area 17.17 qkm)	3	floodplain of Elbe	nein	4	relocation of dikes	2			4862			€/ha (for an additional ha of inundated area) (Shadow price), standard deviation of 11849			5196.7					5196.7			99.9917		1	2	1	3	Shadow price	1) nutrient retention services are estimated based on the replacement cost method: cost values are estimated as the shadow price of floodplain restoration measures in a cost-minimisation model of measures to reduced nutrient loads in the Elbe River basin 2) cost-benefit analysis by facing shadow prices and cost estimates (project investment, opportunity costs in terms of the loss in economic rent…	2010	no
137		NOEP	0	Grossmann 2012. Economic value of the nutrient retention function of restored floodplain wetlands in the Elbe River basin. Ecological Economics, 2012, 83:108	SS	http://www.sciencedirect.com/science/article/pii/S092180091200122X doi:10.1016/j.ecolecon.2012.03.008	1	1		1	1	11	2.3.4.1.	Phoshpat, nitrogen nutrient retention	Germany	floodplain restoration sites of Elbe	0.21 qkm (inundated area 17.17 qkm)	3	floodplain of Elbe	nein	4	relocation of dikes	2			5067			€/ha (for an additional ha of inundated area) (Shadow price), standard deviation of 12218			5415.81					5415.81			99.9917		1	2	1	3	Shadow price	1) nutrient retention services are estimated based on the replacement cost method: cost values are estimated as the shadow price of floodplain restoration measures in a cost-minimisation model of measures to reduced nutrient loads in the Elbe River basin 2) cost-benefit analysis by facing shadow prices and cost estimates (project investment, opportunity costs in terms of the loss in economic rent…	2010	no
138		NOEP	0	Grossmann 2012. Economic value of the nutrient retention function of restored floodplain wetlands in the Elbe River basin. Ecological Economics, 2012, 83:108	SS	http://www.sciencedirect.com/science/article/pii/S092180091200122X doi:10.1016/j.ecolecon.2012.03.008	1	1		1	1	11	2.3.4.1.	Phoshpat, nitrogen nutrient retention	Germany	floodplain restoration sites of Elbe	0.21 qkm (inundated area 17.17 qkm)	3	floodplain of Elbe	nein	4	relocation of dikes	2			8331			€/ha (for an additional ha of inundated area) (Shadow price), standard deviation of 19809			8904.5					8904.5			99.9917		1	2	1	3	Shadow price	1) nutrient retention services are estimated based on the replacement cost method: cost values are estimated as the shadow price of floodplain restoration measures in a cost-minimisation model of measures to reduced nutrient loads in the Elbe River basin 2) cost-benefit analysis by facing shadow prices and cost estimates (project investment, opportunity costs in terms of the loss in economic rent…	2010	no
139		NOEP	0	Grossmann 2012. Economic value of the nutrient retention function of restored floodplain wetlands in the Elbe River basin. Ecological Economics, 2012, 83:108	SS	http://www.sciencedirect.com/science/article/pii/S092180091200122X doi:10.1016/j.ecolecon.2012.03.008	1	1		1	1	11	2.3.4.1.	Phoshpat, nitrogen nutrient retention	Germany	floodplain restoration sites of Elbe	0.21 qkm (inundated area 17.17 qkm)	3	floodplain of Elbe	nein	4	relocation of dikes	2			10689			€/ha (for an additional ha of inundated area) (Shadow price), standard deviation of 23416			11424.8					11424.8			99.9917		1	2	1	3	Shadow price	1) nutrient retention services are estimated based on the replacement cost method: cost values are estimated as the shadow price of floodplain restoration measures in a cost-minimisation model of measures to reduced nutrient loads in the Elbe River basin 2) cost-benefit analysis by facing shadow prices and cost estimates (project investment, opportunity costs in terms of the loss in economic rent…	2010	no
140		NOEP	2	Grossmann 2012. Economic value of the nutrient retention function of restored floodplain wetlands in the Elbe River basin. Ecological Economics, 2012, 83:108	SS	http://www.sciencedirect.com/science/article/pii/S092180091200122X doi:10.1016/j.ecolecon.2012.03.008	1	1		1	1	11	2.3.4.1.	Phoshpat, nitrogen nutrient retention	Germany	floodplain restoration sites of Elbe	0.21 qkm (inundated area 17.17 qkm)	3	floodplain of Elbe	nein	4	relocation of dikes	2			11849			€/ha (for an additional ha of inundated area) (Shadow price)			12664.7					12664.7			99.9917		1	2	1	3	Shadow price	1) nutrient retention services are estimated based on the replacement cost method: cost values are estimated as the shadow price of floodplain restoration measures in a cost-minimisation model of measures to reduced nutrient loads in the Elbe River basin 2) cost-benefit analysis by facing shadow prices and cost estimates (project investment, opportunity costs in terms of the loss in economic rent…	2010	no
141		NOEP	0	Grossmann 2012. Economic value of the nutrient retention function of restored floodplain wetlands in the Elbe River basin. Ecological Economics, 2012, 83:108	SS	http://www.sciencedirect.com/science/article/pii/S092180091200122X doi:10.1016/j.ecolecon.2012.03.008	1	1		1	1	11	2.3.4.1.	Phoshpat, nitrogen nutrient retention	Germany	floodplain restoration sites of Elbe	0.21 qkm (inundated area 17.17 qkm)	3	floodplain of Elbe	nein	4	relocation of dikes	2			16831			€/ha (for an additional ha of inundated area) (Shadow price), standard deviation of 40407			17989.6					17989.6			99.9917		1	2	1	3	Shadow price	1) nutrient retention services are estimated based on the replacement cost method: cost values are estimated as the shadow price of floodplain restoration measures in a cost-minimisation model of measures to reduced nutrient loads in the Elbe River basin 2) cost-benefit analysis by facing shadow prices and cost estimates (project investment, opportunity costs in terms of the loss in economic rent…	2010	no
142		NOEP	2	Grossmann 2012. Economic value of the nutrient retention function of restored floodplain wetlands in the Elbe River basin. Ecological Economics, 2012, 83:108	SS	http://www.sciencedirect.com/science/article/pii/S092180091200122X doi:10.1016/j.ecolecon.2012.03.008	1	1		1	1	11	2.3.4.1.	Phoshpat, nitrogen nutrient retention	Germany	floodplain restoration sites of Elbe	0.21 qkm (inundated area 17.17 qkm)	3	floodplain of Elbe	nein	4	relocation of dikes	2			19809			€/ha (for an additional ha of inundated area) (Shadow price)			21172.6					21172.6			99.9917		1	2	1	3	Shadow price	1) nutrient retention services are estimated based on the replacement cost method: cost values are estimated as the shadow price of floodplain restoration measures in a cost-minimisation model of measures to reduced nutrient loads in the Elbe River basin 2) cost-benefit analysis by facing shadow prices and cost estimates (project investment, opportunity costs in terms of the loss in economic rent…	2010	no
143		NOEP	0	Grossmann 2012. Economic value of the nutrient retention function of restored floodplain wetlands in the Elbe River basin. Ecological Economics, 2012, 83:108	SS	http://www.sciencedirect.com/science/article/pii/S092180091200122X doi:10.1016/j.ecolecon.2012.03.008	1	1		1	1	11	2.3.4.1.	Phoshpat, nitrogen nutrient retention	Germany	floodplain restoration sites of Elbe	0.21 qkm (inundated area 17.17 qkm)	3	floodplain of Elbe	nein	4	relocation of dikes	2			24209			€/ha (for an additional ha of inundated area) (Shadow price), standard deviation of 52914			25875.5					25875.5			99.9917		1	2	1	3	Shadow price	1) nutrient retention services are estimated based on the replacement cost method: cost values are estimated as the shadow price of floodplain restoration measures in a cost-minimisation model of measures to reduced nutrient loads in the Elbe River basin 2) cost-benefit analysis by facing shadow prices and cost estimates (project investment, opportunity costs in terms of the loss in economic rent…	2010	no
144		NOEP	2	Grossmann 2012. Economic value of the nutrient retention function of restored floodplain wetlands in the Elbe River basin. Ecological Economics, 2012, 83:108	SS	http://www.sciencedirect.com/science/article/pii/S092180091200122X doi:10.1016/j.ecolecon.2012.03.008	1	1		1	1	11	2.3.4.1.	Phoshpat, nitrogen nutrient retention	Germany	floodplain restoration sites of Elbe	0.21 qkm (inundated area 17.17 qkm)	3	floodplain of Elbe	nein	4	relocation of dikes	2			12218			€/ha (for an additional ha of inundated area) (Shadow price)			13059.1					13059.1			99.9917		1	2	1	3	Shadow price	1) nutrient retention services are estimated based on the replacement cost method: cost values are estimated as the shadow price of floodplain restoration measures in a cost-minimisation model of measures to reduced nutrient loads in the Elbe River basin 2) cost-benefit analysis by facing shadow prices and cost estimates (project investment, opportunity costs in terms of the loss in economic rent…	2010	no
145		NOEP	2	Grossmann 2012. Economic value of the nutrient retention function of restored floodplain wetlands in the Elbe River basin. Ecological Economics, 2012, 83:108	SS	http://www.sciencedirect.com/science/article/pii/S092180091200122X doi:10.1016/j.ecolecon.2012.03.008	1	1		1	1	11	2.3.4.1.	Phoshpat, nitrogen nutrient retention	Germany	floodplain restoration sites of Elbe	0.21 qkm (inundated area 17.17 qkm)	3	floodplain of Elbe	nein	4	relocation of dikes	2			40407			€/ha (for an additional ha of inundated area) (Shadow price)			43188.6					43188.6			99.9917		1	2	1	3	Shadow price	1) nutrient retention services are estimated based on the replacement cost method: cost values are estimated as the shadow price of floodplain restoration measures in a cost-minimisation model of measures to reduced nutrient loads in the Elbe River basin 2) cost-benefit analysis by facing shadow prices and cost estimates (project investment, opportunity costs in terms of the loss in economic rent…	2010	no
146		NOEP	2	Grossmann 2012. Economic value of the nutrient retention function of restored floodplain wetlands in the Elbe River basin. Ecological Economics, 2012, 83:108	SS	http://www.sciencedirect.com/science/article/pii/S092180091200122X doi:10.1016/j.ecolecon.2012.03.008	1	1		1	1	11	2.3.4.1.	Phoshpat, nitrogen nutrient retention	Germany	floodplain restoration sites of Elbe	0.21 qkm (inundated area 17.17 qkm)	3	floodplain of Elbe	nein	4	relocation of dikes	2			52914			€/ha (for an additional ha of inundated area) (Shadow price)			56556.6					56556.6			99.9917		1	2	1	3	Shadow price	1) nutrient retention services are estimated based on the replacement cost method: cost values are estimated as the shadow price of floodplain restoration measures in a cost-minimisation model of measures to reduced nutrient loads in the Elbe River basin 2) cost-benefit analysis by facing shadow prices and cost estimates (project investment, opportunity costs in terms of the loss in economic rent…	2010	no
147		NOEP	2	Grossmann 2012. Economic value of the nutrient retention function of restored floodplain wetlands in the Elbe River basin. Ecological Economics, 2012, 83:108	SS	http://www.sciencedirect.com/science/article/pii/S092180091200122X doi:10.1016/j.ecolecon.2012.03.008	1	1		1	1	11	2.3.4.1.	Phoshpat, nitrogen nutrient retention	Germany	floodplain restoration sites of Elbe	0.21 qkm (inundated area 17.17 qkm)	3	floodplain of Elbe	nein	4	relocation of dikes	2			23416			€/ha (for an additional ha of inundated area) (Shadow price)			25027.9					25027.9			99.9917		1	2	1	3	Shadow price	1) nutrient retention services are estimated based on the replacement cost method: cost values are estimated as the shadow price of floodplain restoration measures in a cost-minimisation model of measures to reduced nutrient loads in the Elbe River basin 2) cost-benefit analysis by facing shadow prices and cost estimates (project investment, opportunity costs in terms of the loss in economic rent…	2010	no
148		NOEP	2	Grossmann 2012. Economic value of the nutrient retention function of restored floodplain wetlands in the Elbe River basin. Ecological Economics, 2012, 83:108	SS	http://www.sciencedirect.com/science/article/pii/S092180091200122X doi:10.1016/j.ecolecon.2012.03.008	1	1		1	1	11	2.3.4.1.	Phoshpat, nitrogen nutrient retention	Germany	floodplain restoration sites of Elbe	207,49 qkm (inundated area 17.17) qkm	3	floodplain of Elbe	nein	4	relocation of dikes	2			7000000			€ (total abatement costs)			7.48187e+06					360.59			99.9917		1	2	20749	3	total abatement costs of 1718 ha inundated area respectively 20.749 ha total area of the restored floodplains	1) nutrient retention services are estimated based on the replacement cost method: cost values are estimated as the shadow price of floodplain restoration measures in a cost-minimisation model of measures to reduced nutrient loads in the Elbe River basin 2) cost-benefit analysis by facing shadow prices and cost estimates (project investment, opportunity costs in terms of the loss in economic rent…	2010	no
149		NOEP	2	Grossmann 2012. Economic value of the nutrient retention function of restored floodplain wetlands in the Elbe River basin. Ecological Economics, 2012, 83:108	SS	http://www.sciencedirect.com/science/article/pii/S092180091200122X doi:10.1016/j.ecolecon.2012.03.008	1	1		1	1	11	2.3.4.1.	Phoshpat, nitrogen nutrient retention	Germany	floodplain restoration sites of Elbe	207,49 qkm (inundated area 17.17) qkm	3	floodplain of Elbe	nein	4	relocation of dikes	2			202000000			€ (total abatement costs)			2.15905e+08					10405.6			99.9917		1	2	20749	3	total abatement costs of 1718 ha inundated area respectively 20.749 ha total area of the restored floodplains	1) nutrient retention services are estimated based on the replacement cost method: cost values are estimated as the shadow price of floodplain restoration measures in a cost-minimisation model of measures to reduced nutrient loads in the Elbe River basin 2) cost-benefit analysis by facing shadow prices and cost estimates (project investment, opportunity costs in terms of the loss in economic rent…	2010	no
150		NOEP	2	Grossmann 2012. Economic value of the nutrient retention function of restored floodplain wetlands in the Elbe River basin. Ecological Economics, 2012, 83:108	SS	http://www.sciencedirect.com/science/article/pii/S092180091200122X doi:10.1016/j.ecolecon.2012.03.008	1	1		1	1	11	2.3.4.1.	Phoshpat, nitrogen nutrient retention	Germany	floodplain restoration sites of Elbe	207,49 qkm (inundated area 17.17) qkm	3	floodplain of Elbe	nein	4	relocation of dikes	2			656000000			€ (total abatement costs)			7.01158e+08					33792.4			99.9917		1	2	20749	3	total abatement costs of 1718 ha inundated area respectively 20.749 ha total area of the restored floodplains	1) nutrient retention services are estimated based on the replacement cost method: cost values are estimated as the shadow price of floodplain restoration measures in a cost-minimisation model of measures to reduced nutrient loads in the Elbe River basin 2) cost-benefit analysis by facing shadow prices and cost estimates (project investment, opportunity costs in terms of the loss in economic rent…	2010	no
152		NOEP	2	Grossmann 2012. Economic value of the nutrient retention function of restored floodplain wetlands in the Elbe River basin. Ecological Economics, 2012, 83:108	SS	http://www.sciencedirect.com/science/article/pii/S092180091200122X doi:10.1016/j.ecolecon.2012.03.008	1	1		1	1	11	2.3.4.1.	Phoshpat, nitrogen nutrient retention	Germany	floodplain restoration sites of Elbe	207,49 qkm (inundated area 17.17) qkm	3	floodplain of Elbe	nein	4	relocation of dikes	2			3.8			€ kg TN-1 (marginal load abatement costs)			4.06159								99.9917		1	6	na	3	marginal load abatement costs for Nitrogen	1) nutrient retention services are estimated based on the replacement cost method: cost values are estimated as the shadow price of floodplain restoration measures in a cost-minimisation model of measures to reduced nutrient loads in the Elbe River basin 2) cost-benefit analysis by facing shadow prices and cost estimates (project investment, opportunity costs in terms of the loss in economic rent…	2010	no
153		NOEP	2	Grossmann 2012. Economic value of the nutrient retention function of restored floodplain wetlands in the Elbe River basin. Ecological Economics, 2012, 83:108	SS	http://www.sciencedirect.com/science/article/pii/S092180091200122X doi:10.1016/j.ecolecon.2012.03.008	1	1		1	1	11	2.3.4.1.	Phoshpat, nitrogen nutrient retention	Germany	floodplain restoration sites of Elbe	207,49 qkm (inundated area 17.17) qkm	3	floodplain of Elbe	nein	4	relocation of dikes	2			37.1			€ kg TN-1 (marginal load abatement costs)			39.6539								99.9917		1	6	na	3	marginal load abatement costs for Nitrogen	1) nutrient retention services are estimated based on the replacement cost method: cost values are estimated as the shadow price of floodplain restoration measures in a cost-minimisation model of measures to reduced nutrient loads in the Elbe River basin 2) cost-benefit analysis by facing shadow prices and cost estimates (project investment, opportunity costs in terms of the loss in economic rent…	2010	no
154		NOEP	2	Grossmann 2012. Economic value of the nutrient retention function of restored floodplain wetlands in the Elbe River basin. Ecological Economics, 2012, 83:108	SS	http://www.sciencedirect.com/science/article/pii/S092180091200122X doi:10.1016/j.ecolecon.2012.03.008	1	1		1	1	11	2.3.4.1.	Phoshpat, nitrogen nutrient retention	Germany	floodplain restoration sites of Elbe	207,49 qkm (inundated area 17.17) qkm	3	floodplain of Elbe	nein	4	relocation of dikes	2			59.6			€ kg TN-1 (marginal load abatement costs)			63.7028								99.9917		1	6	na	3	marginal load abatement costs for Nitrogen	1) nutrient retention services are estimated based on the replacement cost method: cost values are estimated as the shadow price of floodplain restoration measures in a cost-minimisation model of measures to reduced nutrient loads in the Elbe River basin 2) cost-benefit analysis by facing shadow prices and cost estimates (project investment, opportunity costs in terms of the loss in economic rent…	2010	no
155		NOEP	2	Grossmann 2012. Economic value of the nutrient retention function of restored floodplain wetlands in the Elbe River basin. Ecological Economics, 2012, 83:108	SS	http://www.sciencedirect.com/science/article/pii/S092180091200122X doi:10.1016/j.ecolecon.2012.03.008	1	1		1	1	11	2.3.4.1.	Phoshpat, nitrogen nutrient retention	Germany	floodplain restoration sites of Elbe	207,49 qkm (inundated area 17.17) qkm	3	floodplain of Elbe	nein	4	relocation of dikes	2			125.2			€ kg TN-1 (marginal load abatement costs)			133.819								99.9917		1	6	na	3	marginal load abatement costs for Nitrogen	1) nutrient retention services are estimated based on the replacement cost method: cost values are estimated as the shadow price of floodplain restoration measures in a cost-minimisation model of measures to reduced nutrient loads in the Elbe River basin 2) cost-benefit analysis by facing shadow prices and cost estimates (project investment, opportunity costs in terms of the loss in economic rent…	2010	no
156		NOEP	2	Grossmann 2012. Economic value of the nutrient retention function of restored floodplain wetlands in the Elbe River basin. Ecological Economics, 2012, 83:108	SS	http://www.sciencedirect.com/science/article/pii/S092180091200122X doi:10.1016/j.ecolecon.2012.03.008	1	1		1	1	11	2.3.4.1.	Phoshpat, nitrogen nutrient retention	Germany	floodplain restoration sites of Elbe	207,49 qkm (inundated area 17.17) qkm	3	floodplain of Elbe	nein	4	relocation of dikes	2			3.5			€ kg TN-1 (marginal load abatement costs)			3.74094								99.9917		1	6	na	3	marginal load abatement costs for Nitrogen	1) nutrient retention services are estimated based on the replacement cost method: cost values are estimated as the shadow price of floodplain restoration measures in a cost-minimisation model of measures to reduced nutrient loads in the Elbe River basin 2) cost-benefit analysis by facing shadow prices and cost estimates (project investment, opportunity costs in terms of the loss in economic rent…	2010	no
157		NOEP	2	Grossmann 2012. Economic value of the nutrient retention function of restored floodplain wetlands in the Elbe River basin. Ecological Economics, 2012, 83:108	SS	http://www.sciencedirect.com/science/article/pii/S092180091200122X doi:10.1016/j.ecolecon.2012.03.008	1	1		1	1	11	2.3.4.1.	Phoshpat, nitrogen nutrient retention	Germany	floodplain restoration sites of Elbe	207,49 qkm (inundated area 17.17) qkm	3	floodplain of Elbe	nein	4	relocation of dikes	2			36.5			€ kg TN-1 (marginal load abatement costs)			39.0126								99.9917		1	6	na	3	marginal load abatement costs for Nitrogen	1) nutrient retention services are estimated based on the replacement cost method: cost values are estimated as the shadow price of floodplain restoration measures in a cost-minimisation model of measures to reduced nutrient loads in the Elbe River basin 2) cost-benefit analysis by facing shadow prices and cost estimates (project investment, opportunity costs in terms of the loss in economic rent…	2010	no
158		NOEP	2	Grossmann 2012. Economic value of the nutrient retention function of restored floodplain wetlands in the Elbe River basin. Ecological Economics, 2012, 83:108	SS	http://www.sciencedirect.com/science/article/pii/S092180091200122X doi:10.1016/j.ecolecon.2012.03.008	1	1		1	1	11	2.3.4.1.	Phoshpat, nitrogen nutrient retention	Germany	floodplain restoration sites of Elbe	207,49 qkm (inundated area 17.17) qkm	3	floodplain of Elbe	nein	4	relocation of dikes	2			58.6			€ kg TN-1 (marginal load abatement costs)			62.634								99.9917		1	6	na	3	marginal load abatement costs for Nitrogen	1) nutrient retention services are estimated based on the replacement cost method: cost values are estimated as the shadow price of floodplain restoration measures in a cost-minimisation model of measures to reduced nutrient loads in the Elbe River basin 2) cost-benefit analysis by facing shadow prices and cost estimates (project investment, opportunity costs in terms of the loss in economic rent…	2010	no
159		NOEP	2	Grossmann 2012. Economic value of the nutrient retention function of restored floodplain wetlands in the Elbe River basin. Ecological Economics, 2012, 83:108	SS	http://www.sciencedirect.com/science/article/pii/S092180091200122X doi:10.1016/j.ecolecon.2012.03.008	1	1		1	1	11	2.3.4.1.	Phoshpat, nitrogen nutrient retention	Germany	floodplain restoration sites of Elbe	207,49 qkm (inundated area 17.17) qkm	3	floodplain of Elbe	nein	4	relocation of dikes	2			121.2			€ kg TN-1 (marginal load abatement costs)			129.543								99.9917		1	6	na	3	marginal load abatement costs for Nitrogen	1) nutrient retention services are estimated based on the replacement cost method: cost values are estimated as the shadow price of floodplain restoration measures in a cost-minimisation model of measures to reduced nutrient loads in the Elbe River basin 2) cost-benefit analysis by facing shadow prices and cost estimates (project investment, opportunity costs in terms of the loss in economic rent…	2010	no
160		NOEP	2	Grossmann 2012. Economic value of the nutrient retention function of restored floodplain wetlands in the Elbe River basin. Ecological Economics, 2012, 83:108	SS	http://www.sciencedirect.com/science/article/pii/S092180091200122X doi:10.1016/j.ecolecon.2012.03.008	1	1		1	1	11	2.3.4.1.	Phoshpat, nitrogen nutrient retention	Germany	floodplain restoration sites of Elbe	207,49 qkm (inundated area 17.17) qkm	3	floodplain of Elbe	nein	4	relocation of dikes	2			5.3			€ kg TP-1 (marginal load abatement costs)			5.66485								99.9917		1	6	na	3	marginal load abatement costs for Phosphor	1) nutrient retention services are estimated based on the replacement cost method: cost values are estimated as the shadow price of floodplain restoration measures in a cost-minimisation model of measures to reduced nutrient loads in the Elbe River basin 2) cost-benefit analysis by facing shadow prices and cost estimates (project investment, opportunity costs in terms of the loss in economic rent…	2010	no
161		NOEP	2	Grossmann 2012. Economic value of the nutrient retention function of restored floodplain wetlands in the Elbe River basin. Ecological Economics, 2012, 83:108	SS	http://www.sciencedirect.com/science/article/pii/S092180091200122X doi:10.1016/j.ecolecon.2012.03.008	1	1		1	1	11	2.3.4.1.	Phoshpat, nitrogen nutrient retention	Germany	floodplain restoration sites of Elbe	207,49 qkm (inundated area 17.17) qkm	3	floodplain of Elbe	nein	4	relocation of dikes	2			7.6			€ kg TP-1 (marginal load abatement costs)			8.12318								99.9917		1	6	na	3	marginal load abatement costs for Phosphor	1) nutrient retention services are estimated based on the replacement cost method: cost values are estimated as the shadow price of floodplain restoration measures in a cost-minimisation model of measures to reduced nutrient loads in the Elbe River basin 2) cost-benefit analysis by facing shadow prices and cost estimates (project investment, opportunity costs in terms of the loss in economic rent…	2010	no
162		NOEP	2	Grossmann 2012. Economic value of the nutrient retention function of restored floodplain wetlands in the Elbe River basin. Ecological Economics, 2012, 83:108	SS	http://www.sciencedirect.com/science/article/pii/S092180091200122X doi:10.1016/j.ecolecon.2012.03.008	1	1		1	1	11	2.3.4.1.	Phoshpat, nitrogen nutrient retention	Germany	floodplain restoration sites of Elbe	207,49 qkm (inundated area 17.17) qkm	3	floodplain of Elbe	nein	4	relocation of dikes	2			48.6			€ kg TP-1 (marginal load abatement costs)			51.9456								99.9917		1	6	na	3	marginal load abatement costs for Phosphor	1) nutrient retention services are estimated based on the replacement cost method: cost values are estimated as the shadow price of floodplain restoration measures in a cost-minimisation model of measures to reduced nutrient loads in the Elbe River basin 2) cost-benefit analysis by facing shadow prices and cost estimates (project investment, opportunity costs in terms of the loss in economic rent…	2010	no
163		NOEP	2	Grossmann 2012. Economic value of the nutrient retention function of restored floodplain wetlands in the Elbe River basin. Ecological Economics, 2012, 83:108	SS	http://www.sciencedirect.com/science/article/pii/S092180091200122X doi:10.1016/j.ecolecon.2012.03.008	1	1		1	1	11	2.3.4.1.	Phoshpat, nitrogen nutrient retention	Germany	floodplain restoration sites of Elbe	207,49 qkm (inundated area 17.17) qkm	3	floodplain of Elbe	nein	4	relocation of dikes	2			137.3			€ kg TP-1 (marginal load abatement costs)			146.752								99.9917		1	6	na	3	marginal load abatement costs for Phosphor	1) nutrient retention services are estimated based on the replacement cost method: cost values are estimated as the shadow price of floodplain restoration measures in a cost-minimisation model of measures to reduced nutrient loads in the Elbe River basin 2) cost-benefit analysis by facing shadow prices and cost estimates (project investment, opportunity costs in terms of the loss in economic rent…	2010	no
164		NOEP	2	Grossmann 2012. Economic value of the nutrient retention function of restored floodplain wetlands in the Elbe River basin. Ecological Economics, 2012, 83:108	SS	http://www.sciencedirect.com/science/article/pii/S092180091200122X doi:10.1016/j.ecolecon.2012.03.008	1	1		1	1	11	2.3.4.1.	Phoshpat, nitrogen nutrient retention	Germany	floodplain restoration sites of Elbe	207,49 qkm (inundated area 17.17) qkm	3	floodplain of Elbe	nein	4	relocation of dikes	2			4.4			€ kg TP-1 (marginal load abatement costs)			4.70289								99.9917		1	6	na	3	marginal load abatement costs for Phosphor	1) nutrient retention services are estimated based on the replacement cost method: cost values are estimated as the shadow price of floodplain restoration measures in a cost-minimisation model of measures to reduced nutrient loads in the Elbe River basin 2) cost-benefit analysis by facing shadow prices and cost estimates (project investment, opportunity costs in terms of the loss in economic rent…	2010	no
165		NOEP	2	Grossmann 2012. Economic value of the nutrient retention function of restored floodplain wetlands in the Elbe River basin. Ecological Economics, 2012, 83:108	SS	http://www.sciencedirect.com/science/article/pii/S092180091200122X doi:10.1016/j.ecolecon.2012.03.008	1	1		1	1	11	2.3.4.1.	Phoshpat, nitrogen nutrient retention	Germany	floodplain restoration sites of Elbe	207,49 qkm (inundated area 17.17) qkm	3	floodplain of Elbe	nein	4	relocation of dikes	2			5.9			€ kg TP-1 (marginal load abatement costs)			6.30615								99.9917		1	6	na	3	marginal load abatement costs for Phosphor	1) nutrient retention services are estimated based on the replacement cost method: cost values are estimated as the shadow price of floodplain restoration measures in a cost-minimisation model of measures to reduced nutrient loads in the Elbe River basin 2) cost-benefit analysis by facing shadow prices and cost estimates (project investment, opportunity costs in terms of the loss in economic rent…	2010	no
166		NOEP	2	Grossmann 2012. Economic value of the nutrient retention function of restored floodplain wetlands in the Elbe River basin. Ecological Economics, 2012, 83:108	SS	http://www.sciencedirect.com/science/article/pii/S092180091200122X doi:10.1016/j.ecolecon.2012.03.008	1	1		1	1	11	2.3.4.1.	Phoshpat, nitrogen nutrient retention	Germany	floodplain restoration sites of Elbe	207,49 qkm (inundated area 17.17) qkm	3	floodplain of Elbe	nein	4	relocation of dikes	2			16.9			€ kg TP-1 (marginal load abatement costs)			18.0634								99.9917		1	6	na	3	marginal load abatement costs for Phosphor	1) nutrient retention services are estimated based on the replacement cost method: cost values are estimated as the shadow price of floodplain restoration measures in a cost-minimisation model of measures to reduced nutrient loads in the Elbe River basin 2) cost-benefit analysis by facing shadow prices and cost estimates (project investment, opportunity costs in terms of the loss in economic rent…	2010	no
167		NOEP	2	Grossmann 2012. Economic value of the nutrient retention function of restored floodplain wetlands in the Elbe River basin. Ecological Economics, 2012, 83:108	SS	http://www.sciencedirect.com/science/article/pii/S092180091200122X doi:10.1016/j.ecolecon.2012.03.008	1	1		1	1	11	2.3.4.1.	Phoshpat, nitrogen nutrient retention	Germany	floodplain restoration sites of Elbe	207,49 qkm (inundated area 17.17) qkm	3	floodplain of Elbe	nein	4	relocation of dikes	2			29.7			€ kg TP-1 (marginal load abatement costs)			31.7445								99.9917		1	6	na	3	marginal load abatement costs for Phosphor	1) nutrient retention services are estimated based on the replacement cost method: cost values are estimated as the shadow price of floodplain restoration measures in a cost-minimisation model of measures to reduced nutrient loads in the Elbe River basin 2) cost-benefit analysis by facing shadow prices and cost estimates (project investment, opportunity costs in terms of the loss in economic rent…	2010	no
168	75	WS	0	Grossmann, M. & Dietrich, O., 2012a. Integrated Economic-Hydrologic Assessment of Water Management Options for Regulated Wetlands Under Conditions of Climate Change: A Case Study from the Spreewald (Germany). WATER RESOURCES MANAGEMENT, 26(7), pp.2081–2108.	BB		0	keine eigenen Bewertungen		1	2																															1		na
169	76	WS	0	Grossmann, M. & Dietrich, O., 2012b. SOCIAL BENEFITS AND ABATEMENT COSTS OF GREENHOUSE GAS EMISSION REDUCTIONS FROM RESTORING DRAINED FEN WETLANDS: A CASE STUDY FROM THE ELBE RIVER BASIN (GERMANY). IRRIGATION AND DRAINAGE, 61(5), pp.691–704.	BB		0	keine eigene Bewertung		1	2																															1		na
171	77		0	Grossmann, M. (2011) "Impacts of boating trip limitations on the recreational value of the Spreewald wetland: a pooled revealed/contingent behaviour application of the travel cost method". Journal of Environmental Planning and Management, 54 (2), 211-226.	JF	http://www.tandfonline.com/doi/abs/10.1080/09640568.2010.505827	1	1	Few studies have been conducted to date on the importance of water availability (in-stream flows, water levels) for demand for a recreation site in Europe. In this paper we combine data on actual trips taken to a site (revealed behaviour) with data on anticipated trips that are stated as a response to hypothetical scenarios constructed for survey respondents (contingent behaviour). We combine the…	1		10	2.2.2.1.	Impact of reduced water availability on boat trips (2, 10)	Germany (Brandenburg)	Spree River Bassin		3	Wetlands and constructed wetlands	nein	7	Decrease in water levels	2			33			€ consumer surplus/trip (from 1 to 3 day trip)			39.8217								88.5667		1	6	na	1	Revealed Preference, Consumer surplus	An onsite face-to-face interview survey was carried out on eight days between 8 June and 22 July 2002 at four major boating sites in the Spreewald (Burg, Lübben, Lübbenau, Schlepzig). Attention was given to drawing a random sample of tourists passing the interview station on their way to or from the boats, by approaching the next passing visitor after completion of a previous interview.	2002	NA
170			0	Grossmann, M. (2011) "Impacts of boating trip limitations on the recreational value of the Spreewald wetland: a pooled revealed/contingent behaviour application of the travel cost method". Journal of Environmental Planning and Management, 54 (2), 211-226.	JF	http://www.tandfonline.com/doi/abs/10.1080/09640568.2010.505827	1	1	Few studies have been conducted to date on the importance of water availability (in-stream flows, water levels) for demand for a recreation site in Europe. In this paper we combine data on actual trips taken to a site (revealed behaviour) with data on anticipated trips that are stated as a response to hypothetical scenarios constructed for survey respondents (contingent behaviour). We combine the…	1		10	2.2.2.1.	Impact of reduced water availability on boat trips (2, 10)	Germany (Brandenburg)	Spree River Bassin		3	Wetlands and constructed wetlands	nein	7	Decrease in water levels	2			19			€ consumer surplus/day trip			22.9276								88.5667		1	6	na	1	Revealed Preference, Consumer surplus	An onsite face-to-face interview survey was carried out on eight days between 8 June and 22 July 2002 at four major boating sites in the Spreewald (Burg, Lübben, Lübbenau, Schlepzig). Attention was given to drawing a random sample of tourists passing the interview station on their way to or from the boats, by approaching the next passing visitor after completion of a previous interview.	2002	NA
172			0	Grossmann, M. (2011) "Impacts of boating trip limitations on the recreational value of the Spreewald wetland: a pooled revealed/contingent behaviour application of the travel cost method". Journal of Environmental Planning and Management, 54 (2), 211-226.	JF	http://www.tandfonline.com/doi/abs/10.1080/09640568.2010.505827	1	1	Few studies have been conducted to date on the importance of water availability (in-stream flows, water levels) for demand for a recreation site in Europe. In this paper we combine data on actual trips taken to a site (revealed behaviour) with data on anticipated trips that are stated as a response to hypothetical scenarios constructed for survey respondents (contingent behaviour). We combine the…	1		10	2.2.2.1.	Impact of reduced water availability on boat trips (2, 10)	Germany (Brandenburg)	Spree River Bassin		3	Wetlands and constructed wetlands	nein	7	Decrease in water levels	2			0.08			€/additional m3 of summer water deficit			0.0965374								88.5667		1	6	na	1	Revealed Preference, Consumer surplus	An onsite face-to-face interview survey was carried out on eight days between 8 June and 22 July 2002 at four major boating sites in the Spreewald (Burg, Lübben, Lübbenau, Schlepzig). Attention was given to drawing a random sample of tourists passing the interview station on their way to or from the boats, by approaching the next passing visitor after completion of a previous interview.	2002	NA
173	78	TEEB DE Dehnhardt et al. Ökosystemleistungen von Gewässern und Auen	0	Grossmann, M., Hartje, V., Meyerhoff, J,. 2010. Ökonomische Bewertung naturverträglicher Hochwasservorsorge an der Elbe. Naturschutz und Biologische Vielfalt 89. Bundesamt für Naturschutz (Hrsg.).	BB		0	keine eigenen Bewertungen		3	3																															1		na
174	79	Dieter et al	0	Grottker, T. (1999): Erfassung und Bewertung der Hochwasserschutzleistungen von Wäldern - Dargestellt am Beispiel des Wassereinzugsgebietees der Vicht. Frankfurt: Sauerländer's. Schriften zur Forstökonomie 19.	BB		1	1		3	3	10	2.2.2.2.	Hochwasserschutz	Deutschland	Vicht	104400 ha	5	Wald	ja	8		2		836			3896	DM/ha		541.157			2521.95		541.157			2521.95	84.4167		1.95583	2	1	15	Opportunitätskosten	Berechnung der Opportunitätskosten der Instandhaltung des Waldes zur Hochwasserregulierung	NA
176	80		0	Gruehn, D. (2008) "Economic Valuation of Ecosystem Services of Urban Open Spaces – Contribution of Urban Green to Life Quality in European Cities". Paper presented as part of the Workshop “Economic Valuation of Biological Diversity – Ecosystem Services”. International Academy for Nature Conservation, Vilm, Germany.	JF	BfN Skript 237	1	0		2	1	18	3.1.1.	Kinds of open spaces which are appreciated by the public and the economic benefits actually resulting from them	Germany (Berlin) and Sweden (Scania)	Berlin	1m2	7	städtische Grünflächen: Open space and gardens in urban areas, inner city neighbourhoods	ja	8	NA	1			443			€/m2 for mean value of blocks located within 400m of an open space			480.544					4.80544e+06			98.525		1	2	0.0001	6	Revealed Preferences, Price	Due to the experience of practitioners in the field of real estate assessment, the factor ‘centrality’ seems to explain the greatest part of the total variation of land values. Despite of that empirical studies reveal that a central location does not explain more than 50 or 70 % of the total variation of land values. Hence, there is every reason to believe that location factors are not limited on…	2008	NA
175			0	Gruehn, D. (2008) "Economic Valuation of Ecosystem Services of Urban Open Spaces – Contribution of Urban Green to Life Quality in European Cities". Paper presented as part of the Workshop “Economic Valuation of Biological Diversity – Ecosystem Services”. International Academy for Nature Conservation, Vilm, Germany.	JF	BfN Skript 237	1	0		2	1	18	3.1.1.	Kinds of open spaces which are appreciated by the public and the economic benefits actually resulting from them	Germany (Berlin) and Sweden (Scania)	Berlin	1m2	7	städtische Grünflächen: Open space and gardens in urban areas, inner city neighbourhoods	ja	8	NA	1			271			€/m2 for mean value of blocks located further than 400m of an open space			293.967					2.93967e+06			98.525		1	2	0.0001	6	Revealed Preferences, Price	Due to the experience of practitioners in the field of real estate assessment, the factor ‘centrality’ seems to explain the greatest part of the total variation of land values. Despite of that empirical studies reveal that a central location does not explain more than 50 or 70 % of the total variation of land values. Hence, there is every reason to believe that location factors are not limited on…	2008	NA
177	81	BfN Literature (https://www.bfn.de/0318_veroeffentlichungen-wert.html)	0	Grunewald et al. 2014 TEEB-Prozesse und Ökosystem-Assessment in Deutschland, Russland und weiteren Staaten des nördlichen Eurasiens Карстен Груневальд, Олаф Бастиан и Александр Дроздов (Составление) - TEEB процессы и экосистемные оценки в Германии, России и в некоторых других странах Северной Евразии BfN-Skripten 372, 2014 (11,7 MB, barrierefrei)	JF	http://www.bfn.de/fileadmin/MDB/documents/service/Skript_372.pdf	0	keine Bewertung, Fallbeispiele teilweise relevant aber in der Kürze nicht voll nachvollziehbar																																		1		na
889		Hinweis Grunewald	0	Grunewald, K., Sybre, R. U., Bastian, O., Mannsfeld K., Posselt S. & Slobodda S. 2013. Bilanzierung der Landschaftspflege in Sachsen - Bilanzierung von ausgewählten Leistungen und Anforderungen der Landschaftspflege in Sachsen aus landesweiter Sicht. Schriftenreihe des Landesamt für Umewelt, Landwirtschaft und Geologie. Heft 17/2013	SS		0	keine ÖSL bewertet: Bilanzierung von Anforderungen (SOLL) und Umsetzungen von Umweltschutzmaßnahmen und Landschaftspflege (IST) - SOLL Landschaftselemente, Biotopenstruktur (Umwandlung von Agrarfläche): Kosten durch anthropogene Renaturierungsmaßnahmen, z.B. Pflanzung von landschaftlichen Strukturelementen oder Öffnung verrohrter Fließgewässerabschnitte (Für die Öffnung verrohrter Fließgewässer w…
178	82	WS	0	Grunewald, K., Syrbe, R.-U. & Bastian, O., 2014. Landscape management accounting as a tool for indicating the need of action for ecosystem maintenance and restoration – Exemplified for Saxony. Ecological Indicators, 37, pp.241–251. Available at: http://www.sciencedirect.com/science/article/pii/S1470160X13003464.	BB		0	keine Bewertung		1	2																															1		na
774			0	Grunewald, K., Syrbe, R.-U., Renner, C. (2012). ANALYSE DER ÄSTHETISCHEN UND MONETÄREN WERTSCHÄTZUNG DER LANDSCHAFT AM ERZGEBIRGSKAMM DURCH TOURISTEN. GeoÖko XXIII, pp. 34-65.	BB		1	1	In der Region Eibenstock-Carlsfeld im sächsischen Westerzgebirge wurde zwischen 2009 und 2010 eine Befragung von Besuchern und touristischen Dienstleistern zur Wertschätzung der Landschaft durchgeführt. Erfragt wurden qualitative Landschaftsbildeigenschaften, -präferenzen sowie die Reisegründe, Reisekosten und die Bereitschaft, finanziell zur Erhaltung des Landschaftsbildes beizutragen. Darauf we…	1	3	18	3.1.2.5.	Landschaftsästhetik	Deutschland	Eibenstock-Carlsfeld		7	Heckenlandschaften, Hochmoore, Berg- und Feuchtwiesen	ja	8		2			44			€/Kopf/Tag			47.0289								99.9917		1	6		1	Reisekostenmethode	geschlossene Fragen	2009/2010	na
775			0	Grunewald, K., Syrbe, R.-U., Renner, C. (2012). ANALYSE DER ÄSTHETISCHEN UND MONETÄREN WERTSCHÄTZUNG DER LANDSCHAFT AM ERZGEBIRGSKAMM DURCH TOURISTEN. GeoÖko XXIII, pp. 34-65.	BB		1	1	In der Region Eibenstock-Carlsfeld im sächsischen Westerzgebirge wurde zwischen 2009 und 2010 eine Befragung von Besuchern und touristischen Dienstleistern zur Wertschätzung der Landschaft durchgeführt. Erfragt wurden qualitative Landschaftsbildeigenschaften, -präferenzen sowie die Reisegründe, Reisekosten und die Bereitschaft, finanziell zur Erhaltung des Landschaftsbildes beizutragen. Darauf we…	1	3	18	3.1.2.5.	Landschaftsästhetik	Deutschland	Eibenstock-Carlsfeld		7	Heckenlandschaften, Hochmoore, Berg- und Feuchtwiesen	ja	8		2			40			€/Kopf/Tag			42.7536								99.9917		1	6		1	Reisekostenmethode	geschlossene Fragen	2009/2010	na
776			0	Grunewald, K., Syrbe, R.-U., Renner, C. (2012). ANALYSE DER ÄSTHETISCHEN UND MONETÄREN WERTSCHÄTZUNG DER LANDSCHAFT AM ERZGEBIRGSKAMM DURCH TOURISTEN. GeoÖko XXIII, pp. 34-65.	BB		1	1	In der Region Eibenstock-Carlsfeld im sächsischen Westerzgebirge wurde zwischen 2009 und 2010 eine Befragung von Besuchern und touristischen Dienstleistern zur Wertschätzung der Landschaft durchgeführt. Erfragt wurden qualitative Landschaftsbildeigenschaften, -präferenzen sowie die Reisegründe, Reisekosten und die Bereitschaft, finanziell zur Erhaltung des Landschaftsbildes beizutragen. Darauf we…	1	3	18	3.1.2.5.	Landschaftsästhetik	Deutschland	Eibenstock-Carlsfeld		7	Heckenlandschaften, Hochmoore, Berg- und Feuchtwiesen	ja	8		1			4			€/Besuch			4.27536								99.9917		1	4	na	10	Zahlungsbereitschaftsabfrage	direkte WTP-Abfrage bez. vorher durch Befragten spezifizierter Landschaftsverbesserung (payment vehicle: Kurtaxe)	2009/2010	na
777			0	Grunewald, K., Syrbe, R.-U., Renner, C. (2012). ANALYSE DER ÄSTHETISCHEN UND MONETÄREN WERTSCHÄTZUNG DER LANDSCHAFT AM ERZGEBIRGSKAMM DURCH TOURISTEN. GeoÖko XXIII, pp. 34-65.	BB		1	1	In der Region Eibenstock-Carlsfeld im sächsischen Westerzgebirge wurde zwischen 2009 und 2010 eine Befragung von Besuchern und touristischen Dienstleistern zur Wertschätzung der Landschaft durchgeführt. Erfragt wurden qualitative Landschaftsbildeigenschaften, -präferenzen sowie die Reisegründe, Reisekosten und die Bereitschaft, finanziell zur Erhaltung des Landschaftsbildes beizutragen. Darauf we…	1	3	18	3.1.2.5.	Landschaftsästhetik	Deutschland	Eibenstock-Carlsfeld		7	Heckenlandschaften, Hochmoore, Berg- und Feuchtwiesen	ja	8		1			5			€/Besuch			5.3442								99.9917		1	4	na	10	Zahlungsbereitschaftsabfrage	direkte WTP-Abfrage bez. vorher durch Befragten spezifizierter Landschaftsverbesserung (payment vehicle: Kurtaxe)	2009/2010	na
179	83		0	Grunewald, Karsten; Sandra Naumann (2012) Bewertung von Ökosystemdienstleistungen im Hinblick auf die Erreichung von Umweltzielen der Wasserrahmenrichtlinie am Beispiel des Flusseinzugsgebiets der Jahna in Sachsen / In: Natur und Landschaft : Zeitschrift für Naturschutz und Landschaftspflege. - 87 (2012), H. 1, S. 17-23	JF		1	1	Am Beispiel des Flusseinzugsgebiets der Jahna in Sachsen wurde eine Zustands- und Defizitanalyse im Vergleich zu Umweltzielen der Wasserrahmenrichtlinie durchgeführt. Kein Gewässer im Untersuchungsgebiet weist aktuell den guten ökologischen Zustand auf. Als Zielvariablen wurden auf Grund der Ergebnisse im Bereich Landwirtschaft die Nährstoffe Stickstoff und Phosphor sowie zusätzlich die Akzeptanz…	1	3	11	2.3.4.	Wasserqualität, Nährstoffretention	Deutschland	Flusseinzugsgebiet Jahna	20000 ha landwirtschaftliche Fläche	2a		ja	8		2			1400000			€/a Schadenskosten pro Jahr durch Erosion und durch N und P-Eintrag in Wasser. Kosten-Nutzen-Verhältnis zwischen bodenkonservierenden Maßnahmen und Schäden durch Erosion: 2:1			1.46583e+06					73.2917			102.075		1	1	20000	13	Pimentel et al. 1995 bewerteten die on-site und off-site Kosten für Bodenersosion mit 100 USD pro Hektar pro Jahr.		2011	NA
641			0	Kramer, R. et al (1995): Valuing Tropical Forests: Methodology and Case Study of Madagaskar. World Bank Environment Paper Number 13.	BB		1	1		3	1	26	26	Waldprodukte aller Art	Madagaskar	Mantadia National Park	98,75 ha	4	Regenwald	ja	8		1	108		108			$/HH/a	155.891		155.891			155.891		155.891			62.4573	1	1	1	1	11	referendum format; WTA lost access to the forest		1991	nein
648			0	Kramer, R. et al (1995): Valuing Tropical Forests: Methodology and Case Study of Madagaskar. World Bank Environment Paper Number 13.	BB		1	1		3	1	19	3.1.1.	ecotourism	Madagaskar	Mantadia National Park	98,75 ha	4	Regenwald	ja	8		2	91		91			$/HH/a	131.352		131.352			27.3651		27.3651			62.4573	1	1	3	1	15	opportunity cost method; Verluste für die Lokalbevölkerung durch den Nationalpark		1991	nein
759			0	Menkaus, S., & Lober, D. J. (1996). International ecotourism and the valuation of tropical rainforests in Costa Rica. Journal of Environmental Management, 47, 1–10.	JF	http://studentresearch.wcp.muohio.edu/morefeb03/costarica/costa_rica_tourism.pdf	1	1	Tropical rainforests have many values beyond the timber they hold and their potential as sites for agriculture and cattle grazing. This study examined one of these additional values, rainforests as places for ecotourism. The study determined the value that tourists from the U.S. place on Costa Rican rainforests as ecotourism destinations, using the Monteverde Cloud Forest Reserve as a sampling si…	1	1	19	3.1.1.	Ecotourism (US tourists)	Costa Rica	Monteverde Cloud Forest Biological Reserve (MCFR)	10 000 ha	4	Rainforest	ja	8		2			1150			US$/visit by US nationals			1730.25					1730.25			59.9198	1	1	4	per visit	1	Travel cost		1990 (These surveys were conducted over a 3-month period from June to August 1990.)	NA
180	84	Dieter et al	0	Gutow, S. (2000): Zur Ermittlung impliziter Preise für Walderholung im Pfälzerwald, in: Bergen, V. (Hrsg.): Ökonomische Analysen von Schutz-, Erholungs- und Rohholzleistungen des Waldes in Rheinland-Pfalz. Mainz: LFV Rheinland-Pfalz. S. 85-106.	BB		1	1		3	3	19	3.1.1.	Erholungsleistung	Deutschland	Pfälzerwald	134000 ha	5	Wald	ja	8		1			4.5			DM/zusätzliche 400 ha Waldfläche			2.91293								84.4167		1.95583	6	134000	6	Hedonic Producers' Surplus	Regressionsmodell mit verschiedenen den Gewinn beeinflussenden Faktoren (Sportstätten, Zimmerzahlen, DEHOGA-Sterne…)	1999	nein
181	85	Dieter et al	0	Gutow, S.; Schröder, H. (2000): Monetäre Bewertung der Trinkwasserscchutzfunktion des Waldes, in: Bergen, V. (Hrsg.): Ökonomische Analysen von Schutz-, Erholungs- und Rohholzleistungen des Waldes in Rheinland-Pfalz. Mainz: LFV Rheinland-Pfalz. S. 29-58.	BB		1	1		3	3	11	2.3.4.1.	Trinkwasserqualität	Deutschland	Kastellaun		5	Wald	ja	8		1			8800			DM/a			5612.72								85.675		1.95583	6	na	8	Beitrag zur Konsumenten- und Produzentenrente des örtlichen Trinkwasserversorgers	Berechnung der Konsumenten- und Produzentenrente unter Berücksichtigung der Filtrationsleistung des Waldes		nein
182	86		0	Gutow, S.; Schröder, H. (2000): Zur monetären Bewertung der Zuwächse an stehenden Holzvorräten in Rheinland-Pfalz, in: Bergen, V. (Hrsg.): Ökonomische Analysen von Schutz-, Erholungs- und Rohholzleistungen des Waldes in Rheinland-Pfalz. Mainz: LFV Rheinland-Pfalz. S. 131-170	BB		0	keine Bewertung, sondern nur Analyse von Veränderungen im Waldvermögen		3	3																															1		na
183	87		0	Gutow, S.; Schröder, H. (2000): Zur monetären Bewertung des Arten- und Biotopschutzes des Waldes, in: Bergen, V. (Hrsg.): Ökonomische Analysen von Schutz-, Erholungs- und Rohholzleistungen des Waldes in Rheinland-Pfalz. Mainz: LFV Rheinland-Pfalz. S. 59-84.	BB		0	keine eigenen Bewertungen		3	3																															1		na
184	88		0	Hampicke 2003 Die monetäre Bewertung von Naturgütern zwischen ökonomischer Theorie und politischer Umsetzung. Agrarwirtschaft 52. Heft 8	BB	http://www.gjae-online.de/news/pdfstamps/freeoutputs/GJAE-286_2003.pdf	0	keine eigenen Bewertung, nur Übersicht		1	1																															1		na
186	90		0	Hampicke, U. (2013): Kulturlandschaft und Naturschutz. Probleme-Konzepte-Ökonomie. Springer Spektrum, Wiesbaden. 337 S.	JF		0	0, da keine Bewertung von ÖSL oder Biodiversität																																		1		na
187	91	BfN Literature (https://www.bfn.de/0318_veroeffentlichungen-wert.html)	0	Hampicke, U. (2014): Die Höhe von Ausgleichszahlungen für die naturnahe Bewirtschaftung landwirtschaftlicher Nutzflächen in Deutschland. Überarbeitete und aktualisierte Fassung. Fachgutachten im Auftrag der Michael Otto Stiftung für Umweltschutz. Michael Otto Stiftung für Umweltschutz, Hamburg.	BB	www.michaelottostiftung.de/dms/Fachgutachten2014_final_LowRes.pdf	0	keine Bewertung		4	1																															1		na
188	92	Meyerhoff, Elsasser: A Database on Environmental Valuation Studies in Austria, Germany and Switzerland (In: Moser et al. 2008: Inwertsetzung von Waldwerten und Waldleistungen - Ergänzungsbeitrag zu COST Aktion E45.	0	Hampicke, U. 1991: Naturschutz‐Oekonomie. Ulmer, Stuttgart, 342 S.	SS		0	allgemeine Zahlungen für Arten- und Biotopenschutz																																		1		na
189	93	Schellhorn, M. Instrumente der Rechenschaft über die Inanspruchnahme der natürlichen Umwelt - Umweltrechnungslegung. 2. Auflage, Wiesbaden: Dt. Univ.-Verl., Wiesbaden: Gabler, 1997, doi: 10.1007/978-3-663-09066-3	0	Hampicke, U. et al. Kosten- und Wertschätzung des Arten- und Biotopenschutzes, Bericht 3/91 des Umweltbundesamts, Berlin 1991	SS		1	keine ÖSL bewertet, volkswirtschaftliche Kosten von Naturschutzprogrammen und Zahlungsbereitschaft der Bevölkerung; generelle Kosten für Flächeumwandlungen von Ackerland zu Grünland, Hochmoore, Wäldern durch Ausgleichszahlungen ("Status-Quo-Kompensation" für Einkommensausfälle infolge von Status-Quo-verändernder Umwandlungsmaßnahmen bzw. Nutzungsverboten); Zahlungsbereitschaft für Naturschutz gen…															1			10.23			€/HH/a (laut Schweppe-Kraft 2009) ZB für Arten- und Biotopschutz in Deutschland			15.2985								71.4667		1		na
190	94	WS	0	Hampicke, U. et al., 2004. Kosten des Naturschutzes in offenen Ackerlandschaften Nordost-Deutschlands - Auswertung des Forschungsprojektes "Erhaltung von offenen Ackerlandschaften auf ertragsschwachen Standorten durch extensive Bodennutzung" (EASE), gefördert durch das Bundesministerium für Bildung und Forschung . BERICHTE UBER LANDWIRTSCHAFT, 82(2), pp.225–254.	BB		0	Ergebnisse aus Hampicke et al 1991		1	2																															1		na
191	95	Schellhorn, M. Instrumente der Rechenschaft über die Inanspruchnahme der natürlichen Umwelt - Umweltrechnungslegung. 2. Auflage, Wiesbaden: Dt. Univ.-Verl., Wiesbaden: Gabler, 1997, doi: 10.1007/978-3-663-09066-3	0	Hampicke, U. Kosten und Wertschätzung des Arten- und Biotopenschutzes, in: Zeitschrift für angewandte Umweltforschung (ZAU). Sonderheft 3, 1992, S. 47-62, hier S. 47	SS		0	bereits vorhanden: Hampicke, U. et al. Kosten- und Wertschätzung des Arten- und Biotopenschutzes, Bericht 3/91 des Umweltbundesamts, Berlin 1991																																		1		na
192	96	WS	0	Hampicke, U., 1994. Ethics and Economics of Conservation. Biological Conservation, 67, pp.219–231.	BB		0	keine Bewertung		1	2																															1		na
194	97		0	Hampicke, U.; Schäfer, A. (1997): Forstliche, finanzmathematische und ökologische Bewertung des Auwalds Isarmündung. Berlin: Schriftenreihe des IÖW 117/97. 93 S.	SS	http://www.ioew.de/uploads/tx_ukioewdb/IOEW_SR_117_Bewertung_Auwald_Isarmuendung.pdf	1	1		4	1	13	2.3.3.	Bodenwert	Germany	Auwald Isarmündung	525,31 ha	3	Pappeln (weich Hölzer)	ja	8	Inwertsetzung des Auwaldes für Tauschgeschäft mit vergleichbaren forstwirtschaftlich Nutzbaren Gebiet	1			7748700			DM Gesamtgebiet (Auenwald Isarmündung)			5.92475e+06					11278.6			71.4667		1.95583	1	525.31	15	Waldwertermittlungsrichtlinie 1991 (WaldR 91) des Bundes, Ermittlung von: - Bodenwert (forstliche Bodenpreis: 30.000 DM/ha; Wasser, Dämme, Sonstiges: 20.000 DM/ha; Äcker: 81.050 DM/ha) - den Bestandeswert B - den Zerschlagungswert Z = F +B - den Rentierungswert R - den Verkehrswert V = (2Z + R)/3	Waldwertermittlungsrichtlinie 1991 (WaldR 91) des Bundes, Ermittlung von: - Bodenwert (forstliche Bodenpreis: 30.000 DM/ha; Wasser, Dämme, Sonstiges: 20.000 DM/ha; Äcker: 81.050 DM/ha) - den Bestandeswert B - den Zerschlagungswert Z = F +B - den Rentierungswert R - den Verkehrswert V = (2Z + R)/3	1991	no
193			0	Hampicke, U.; Schäfer, A. (1997): Forstliche, finanzmathematische und ökologische Bewertung des Auwalds Isarmündung. Berlin: Schriftenreihe des IÖW 117/97. 93 S.	SS	http://www.ioew.de/uploads/tx_ukioewdb/IOEW_SR_117_Bewertung_Auwald_Isarmuendung.pdf	1	0		4	1	26	26	Summe aus Bodenwert, Bestandswert und Rentierungswert (Natur, Artenschutz und Landschaft im allgemeinen)	Germany	Auwald Isarmündung	525,31 ha	3	Zusatzflächen (überwiegend Weiden, Streuwiesen, Wege, Wasserflächen, Dämme, sonstiges sowie Äcker,)	ja	8	Inwertsetzung des Auwaldes für Tauschgeschäft mit vergleichbaren forstwirtschaftlich Nutzbaren Gebiet	1			5016366			DM Gesamtgebiet (Auenwald Isarmündung)			3.83558e+06					7301.55			71.4667		1.95583	2	525.31	15	Waldwertermittlungsrichtlinie 1991 (WaldR 91) des Bundes, Ermittlung von: - Bodenwert (forstliche Bodenpreis: 30.000 DM/ha; Wasser, Dämme, Sonstiges: 20.000 DM/ha; Äcker: 81.050 DM/ha) - den Bestandeswert B - den Zerschlagungswert Z = F +B - den Rentierungswert R - den Verkehrswert V = (2Z + R)/3	Waldwertermittlungsrichtlinie 1991 (WaldR 91) des Bundes, Ermittlung von: - Bodenwert (forstliche Bodenpreis: 30.000 DM/ha; Wasser, Dämme, Sonstiges: 20.000 DM/ha; Äcker: 81.050 DM/ha) - den Bestandeswert B - den Zerschlagungswert Z = F +B - den Rentierungswert R - den Verkehrswert V = (2Z + R)/3	1991	no
195			0	Hampicke, U.; Schäfer, A. (1997): Forstliche, finanzmathematische und ökologische Bewertung des Auwalds Isarmündung. Berlin: Schriftenreihe des IÖW 117/97. 93 S.	SS	http://www.ioew.de/uploads/tx_ukioewdb/IOEW_SR_117_Bewertung_Auwald_Isarmuendung.pdf	1	1		4	1	13	2.3.3.	Bodenwert	Germany	Auwald Isarmündung	525,31 ha	3	andere Hölzer (hart Hölzer: Esche, Eiche, Ulme, Bergahorn, Kirsche, Nuß, Robinie, Linde, Erle, Eisbeere, Birke, Kiefer und Fichte)	ja	8	Inwertsetzung des Auwaldes für Tauschgeschäft mit vergleichbaren forstwirtschaftlich Nutzbaren Gebiet	1			3338700			DM Gesamtgebiet (Auenwald Isarmündung)			2.55281e+06					4859.63			71.4667		1.95583	1	525.31	15	Waldwertermittlungsrichtlinie 1991 (WaldR 91) des Bundes, Ermittlung von: - Bodenwert (forstliche Bodenpreis: 30.000 DM/ha; Wasser, Dämme, Sonstiges: 20.000 DM/ha; Äcker: 81.050 DM/ha) - den Bestandeswert B - den Zerschlagungswert Z = F +B - den Rentierungswert R - den Verkehrswert V = (2Z + R)/3	Waldwertermittlungsrichtlinie 1991 (WaldR 91) des Bundes, Ermittlung von: - Bodenwert (forstliche Bodenpreis: 30.000 DM/ha; Wasser, Dämme, Sonstiges: 20.000 DM/ha; Äcker: 81.050 DM/ha) - den Bestandeswert B - den Zerschlagungswert Z = F +B - den Rentierungswert R - den Verkehrswert V = (2Z + R)/3	1991	no
196			0	Hampicke, U.; Schäfer, A. (1997): Forstliche, finanzmathematische und ökologische Bewertung des Auwalds Isarmündung. Berlin: Schriftenreihe des IÖW 117/97. 93 S.	SS	http://www.ioew.de/uploads/tx_ukioewdb/IOEW_SR_117_Bewertung_Auwald_Isarmuendung.pdf	1	1		4	1	3	1.2.1.1.	Bestandswert bzw. Abtriebswerte der Baumarten (forstwirtschaftliche Rodung und Nutzung)	Germany	Auwald Isarmündung	525,31 ha	3	Pappeln (weich Hölzer)	ja	8	Inwertsetzung des Auwaldes für Tauschgeschäft mit vergleichbaren forstwirtschaftlich Nutzbaren Gebiet	1			4867168			DM Gesamtgebiet (Auenwald Isarmündung)			3.7215e+06					7084.39			71.4667		1.95583	1	525.31	15	Waldwertermittlungsrichtlinie 1991 (WaldR 91) des Bundes, Ermittlung von: - Bodenwert (forstliche Bodenpreis: 30.000 DM/ha; Wasser, Dämme, Sonstiges: 20.000 DM/ha; Äcker: 81.050 DM/ha) - den Bestandeswert B - den Zerschlagungswert Z = F +B - den Rentierungswert R - den Verkehrswert V = (2Z + R)/3	Waldwertermittlungsrichtlinie 1991 (WaldR 91) des Bundes, Ermittlung von: - Bodenwert (forstliche Bodenpreis: 30.000 DM/ha; Wasser, Dämme, Sonstiges: 20.000 DM/ha; Äcker: 81.050 DM/ha) - den Bestandeswert B - den Zerschlagungswert Z = F +B - den Rentierungswert R - den Verkehrswert V = (2Z + R)/3	1991	no
197			0	Hampicke, U.; Schäfer, A. (1997): Forstliche, finanzmathematische und ökologische Bewertung des Auwalds Isarmündung. Berlin: Schriftenreihe des IÖW 117/97. 93 S.	SS	http://www.ioew.de/uploads/tx_ukioewdb/IOEW_SR_117_Bewertung_Auwald_Isarmuendung.pdf	1	1		4	1	3	1.2.1.1.	Bestandswert bzw. Abtriebswerte der Baumarten (forstwirtschaftliche Rodung und Nutzung)	Germany	Auwald Isarmündung	525,31 ha	3	andere Hölzer (hart Hölzer: Esche, Eiche, Ulme, Bergahorn, Kirsche, Nuß, Robinie, Linde, Erle, Eisbeere, Birke, Kiefer und Fichte)	ja	8	Inwertsetzung des Auwaldes für Tauschgeschäft mit vergleichbaren forstwirtschaftlich Nutzbaren Gebiet	1			3089646			DM Gesamtgebiet (Auenwald Isarmündung)			2.36238e+06					4497.12			71.4667		1.95583	1	525.31	15	Waldwertermittlungsrichtlinie 1991 (WaldR 91) des Bundes, Ermittlung von: - Bodenwert (forstliche Bodenpreis: 30.000 DM/ha; Wasser, Dämme, Sonstiges: 20.000 DM/ha; Äcker: 81.050 DM/ha) - den Bestandeswert B - den Zerschlagungswert Z = F +B - den Rentierungswert R - den Verkehrswert V = (2Z + R)/3	Waldwertermittlungsrichtlinie 1991 (WaldR 91) des Bundes, Ermittlung von: - Bodenwert (forstliche Bodenpreis: 30.000 DM/ha; Wasser, Dämme, Sonstiges: 20.000 DM/ha; Äcker: 81.050 DM/ha) - den Bestandeswert B - den Zerschlagungswert Z = F +B - den Rentierungswert R - den Verkehrswert V = (2Z + R)/3	1991	no
198			0	Hampicke, U.; Schäfer, A. (1997): Forstliche, finanzmathematische und ökologische Bewertung des Auwalds Isarmündung. Berlin: Schriftenreihe des IÖW 117/97. 93 S.	SS	http://www.ioew.de/uploads/tx_ukioewdb/IOEW_SR_117_Bewertung_Auwald_Isarmuendung.pdf	1	1		4	1	3	1.2.1.1.	Rentierungswert (Reinertragswert der Baunarten nit einem Zinssatz von 4% p.a.)	Germany	Auwald Isarmündung	525,31 ha	3	Pappeln (weich Hölzer)	ja	8	Inwertsetzung des Auwaldes für Tauschgeschäft mit vergleichbaren forstwirtschaftlich Nutzbaren Gebiet	1			3302662			DM Gesamtgebiet (Auenwald Isarmündung)			2.52526e+06					4807.18			71.4667		1.95583	1	525.31	15	Waldwertermittlungsrichtlinie 1991 (WaldR 91) des Bundes, Ermittlung von: - Bodenwert (forstliche Bodenpreis: 30.000 DM/ha; Wasser, Dämme, Sonstiges: 20.000 DM/ha; Äcker: 81.050 DM/ha) - den Bestandeswert B - den Zerschlagungswert Z = F +B - den Rentierungswert R - den Verkehrswert V = (2Z + R)/3	Waldwertermittlungsrichtlinie 1991 (WaldR 91) des Bundes, Ermittlung von: - Bodenwert (forstliche Bodenpreis: 30.000 DM/ha; Wasser, Dämme, Sonstiges: 20.000 DM/ha; Äcker: 81.050 DM/ha) - den Bestandeswert B - den Zerschlagungswert Z = F +B - den Rentierungswert R - den Verkehrswert V = (2Z + R)/3	1991	no
199			0	Hampicke, U.; Schäfer, A. (1997): Forstliche, finanzmathematische und ökologische Bewertung des Auwalds Isarmündung. Berlin: Schriftenreihe des IÖW 117/97. 93 S.	SS	http://www.ioew.de/uploads/tx_ukioewdb/IOEW_SR_117_Bewertung_Auwald_Isarmuendung.pdf	1	1		4	1	3	1.2.1.1.	Rentierungswert (Reinertragswert der Baunarten nit einem Zinssatz von 4% p.a.)	Germany	Auwald Isarmündung	525,31 ha	3	andere Hölzer (hart Hölzer: Esche, Eiche, Ulme, Bergahorn, Kirsche, Nuß, Robinie, Linde, Erle, Eisbeere, Birke, Kiefer und Fichte)	ja	8	Inwertsetzung des Auwaldes für Tauschgeschäft mit vergleichbaren forstwirtschaftlich Nutzbaren Gebiet	1			1414818			DM Gesamtgebiet (Auenwald Isarmündung)			1.08179e+06					2059.33			71.4667		1.95583	1	525.31	15	Waldwertermittlungsrichtlinie 1991 (WaldR 91) des Bundes, Ermittlung von: - Bodenwert (forstliche Bodenpreis: 30.000 DM/ha; Wasser, Dämme, Sonstiges: 20.000 DM/ha; Äcker: 81.050 DM/ha) - den Bestandeswert B - den Zerschlagungswert Z = F +B - den Rentierungswert R - den Verkehrswert V = (2Z + R)/3	Waldwertermittlungsrichtlinie 1991 (WaldR 91) des Bundes, Ermittlung von: - Bodenwert (forstliche Bodenpreis: 30.000 DM/ha; Wasser, Dämme, Sonstiges: 20.000 DM/ha; Äcker: 81.050 DM/ha) - den Bestandeswert B - den Zerschlagungswert Z = F +B - den Rentierungswert R - den Verkehrswert V = (2Z + R)/3	1991	no
200			0	Hampicke, U.; Schäfer, A. (1997): Forstliche, finanzmathematische und ökologische Bewertung des Auwalds Isarmündung. Berlin: Schriftenreihe des IÖW 117/97. 93 S.	SS	http://www.ioew.de/uploads/tx_ukioewdb/IOEW_SR_117_Bewertung_Auwald_Isarmuendung.pdf	1	0		4	1	26	26	Natur, Artenschutz und Landschaft im allgemeinen	Germany	Auwald Isarmündung	525,31 ha	3	Aue, Wald	ja	8	Inwertsetzung des Auwaldes für Tauschgeschäft mit vergleichbaren forstwirtschaftlich Nutzbaren Gebiet	1			1285			DM/ha/a			982.527					982.527			71.4667		1.95583	1	1	10	Fragebogen: Zahlungsempfehlung von Experten für Extensivierungsprogramme in der Landwirtschaft und Schutz ökologischer Vielfalt		1991	no
201			0	Hampicke, U.; Schäfer, A. (1997): Forstliche, finanzmathematische und ökologische Bewertung des Auwalds Isarmündung. Berlin: Schriftenreihe des IÖW 117/97. 93 S.	SS	http://www.ioew.de/uploads/tx_ukioewdb/IOEW_SR_117_Bewertung_Auwald_Isarmuendung.pdf	1	0		4	1	26	26	Natur, Artenschutz und Landschaft im allgemeinen	Germany	Auwald Isarmündung	525,31 ha	3	Aue, Wald	ja	8	Inwertsetzung des Auwaldes für Tauschgeschäft mit vergleichbaren forstwirtschaftlich Nutzbaren Gebiet	1	1000	4248683	6198746		10265918	DM/ha/a (Spalte: Geldwert); DM/a (Spalte: min, mitt., max., Gesamtfläche Auwald Isarmündung)	764.613	3.2486e+06	4.73964e+06		7.84945e+06	764.613	3.2486e+06	4.73964e+06		7.84945e+06	71.4667		1.95583	1	1	10	Zahlungsbereitschaft für ökologischen Wert (Naturschutz Auwald)	na	1991	no
202	98		0	Hampicke, Ulrich (2009) Kosten der Renaturierung. In: Zerbe und Wiegleb (Hrsg.) Renaturierung von Ökosystemen in Mitteleuropa., S. 441-457	JF	nicht öffentlich	0	0, da keine Bewertung von ÖSL oder Biodiversität																																		1		na
203	99	Endres, A. et al. Der Nutzen des Umweltschutzes - Synthese der Ergenbnisse des Forschungsschwerpunktprogramms "Kosten der Umweltverschmutzung/Nutzen des Umweltschutzes", Bericht 12/91 des Umweltbundesamtes, Berlin 1991, S. 10f	0	Hampicke, Ulrich; Tampe, Klaus; Kiemstedt, Hans; Horlitz, Thomas; Walters, Maximilian; Timp, Detlef: Kosten- und Wertschätzung des Arten- und Biotopschutzes, Berichte 3/91 des Umweltbundesamts, Berlin 1991.	SS		0	bereits vorhanden: Hampicke, U. et al. Kosten- und Wertschätzung des Arten- und Biotopenschutzes, Bericht 3/91 des Umweltbundesamts, Berlin 1991																																		1		na
204	100	BfN Literature (https://www.bfn.de/0318_veroeffentlichungen-wert.html)	0	Hansjürgens, B. et al. (Hrsg.) (2012): Der Nutzen von Ökonomie und Ökosystemleistungen für die Naturschutzpraxis. Workshop I: Einführung und Grundlagen. BfN-Skripten 318. BfN, Bonn.	JF	https://www.bfn.de/fileadmin/MDB/documents/service/skript318.pdf	0	keine eigene Bewertung, bezieht Werte ein von: EPPINK, F. & WÄTZOLD, F. (2009): Comparing visible and less visible costs of the Habitats Directive: The case of hamster conservation in Germany, Biodiversity and Conservation 18 (4), 795-810.																																		1		na
205	101	BfN Literature (https://www.bfn.de/0318_veroeffentlichungen-wert.html)	0	Hansjürgens, B., Herkle, S. (Hrsg.) (2012): Der Nutzen von Ökonomie und Ökosystemleistungen für die Naturschutzpraxis. Workshop II: Gewässer, Auen und Moore. BfN-Skripten 319. BfN, Bonn.	JF	https://www.bfn.de/fileadmin/MDB/documents/service/skript319.pdf	0	keine eigen Bewertung, bezieht Werte aus Dehnhardt und Meyerhoff (2002) ein.																																		1		na
209	102	Elsasser	0	Hanusch, H., Cantner, U. & Muench, K., 2000. Erfassung und Bewertung der Umweltwirkungen des Ausbaus der Donaustrecke Straubing - Vilshofen.	SS		1	1		4	3	26	26	integrity of alluvial forest wetland	Germany	Donau between Straubing and Vilshofen	na	5	forest wetland (alluvial)	nein	7	ecological compensation measures for barrage extension (here: full compensation scenario)	1			77.22			DM/person/a WTP (personal)			49.2516					49.2516			85.675		1.95583	3	na	10	review: no | sampling type: randomised | survey method: face-to-face | data collection mode: household | value specification: various mean measures | regression: none | validity experiments: 1 (subsample asked for WTA) | sensitivity analysis: distinction personal/mail interviews; various mean calculations (trimmed); various pooling approaches; (3 different compensation intensities) | dispersion m…	na	2000	no
206		Elsasser	0	Hanusch, H., Cantner, U. & Muench, K., 2000. Erfassung und Bewertung der Umweltwirkungen des Ausbaus der Donaustrecke Straubing - Vilshofen.	SS		1	1		4	3	26	26	integrity of alluvial forest wetland	Germany	Donau between Straubing and Vilshofen	na	5	forest wetland (alluvial)	nein	7	ecological compensation measures for barrage extension (here: full compensation scenario)	1			70.55			DM/person/a WTP			44.9975					44.9975			85.675		1.95583	3	na	10	review: no | sampling type: random survey method: mixed face-to-face & mail | data collection mode: household | value specification: various mean measures | regression: none | validity experiments: 1 (subsample asked for WTA) | sensitivity analysis: distinction personal/mail interviews; various mean calculations (trimmed); various pooling approaches; (3 different compensation intensities) | dispe…	na	2000	no
207		Elsasser	0	Hanusch, H., Cantner, U. & Muench, K., 2000. Erfassung und Bewertung der Umweltwirkungen des Ausbaus der Donaustrecke Straubing - Vilshofen.	SS		1	1		4	3	26	26	integrity of alluvial forest wetland	Germany	Donau between Straubing and Vilshofen	na	5	forest wetland (alluvial)	nein	7	ecological compensation measures for barrage extension (here: full compensation scenario)	1			52.33			DM/person/a WTP (mail)			33.3766					33.3766			85.675		1.95583	3	na	10	review: no | sampling type: randomised | survey method: mail | data collection mode: household | value specification: various mean measures | regression: none | validity experiments: 1 (subsample asked for WTA) | sensitivity analysis: distinction personal/mail interviews; various mean calculations (trimmed); various pooling approaches; (3 different compensation intensities) | dispersion measure a…	na	2000	no
208		Elsasser	0	Hanusch, H., Cantner, U. & Muench, K., 2000. Erfassung und Bewertung der Umweltwirkungen des Ausbaus der Donaustrecke Straubing - Vilshofen.	SS		1	1		4	3	26	26	integrity of alluvial forest wetland	Germany	Donau between Straubing and Vilshofen	na	5	forest wetland (alluvial)	nein	7	ecological compensation measures for barrage extension (here: full compensation scenario)	1			66.91			DM/person/a WTP (mail)			42.6758					42.6758			85.675		1.95583	3	na	10	review: no | sampling type: random survey method: mail | data collection mode: household | value specification: various mean measures | regression: none | validity experiments: 1 (subsample asked for WTA) | sensitivity analysis: distinction personal/mail interviews; various mean calculations (trimmed); various pooling approaches; (3 different compensation intensities) | dispersion measure and val…	na	2000	no
210		Elsasser	0	Hanusch, H., Cantner, U. & Muench, K., 2000. Erfassung und Bewertung der Umweltwirkungen des Ausbaus der Donaustrecke Straubing - Vilshofen.	SS		1	1		4	3	26	26	integrity of alluvial forest wetland	Germany	Donau between Straubing and Vilshofen	na	5	forest wetland (alluvial)	nein	7	ecological compensation measures for barrage extension (here: full compensation scenario)	1			67.88			DM/person/a WTP (personal)			43.2945					43.2945			85.675		1.95583	3	na	10	review: no | sampling type: random survey method: mixed face-to-face | data collection mode: household | value specification: various mean measures | regression: none | validity experiments: 1 (subsample asked for WTA) | sensitivity analysis: distinction personal/mail interviews; various mean calculations (trimmed); various pooling approaches; (3 different compensation intensities) | dispersion m…	na	2000	no
211	103	Karlsruhe Virtueller Katalog (KVK) (http://kvk.bibliothek.kit.edu/)	0	Hartje, Volkmar ; Malte Grossmann (2014) Nutzen und Kosten naturorientierter Vorsorge : ein Beispiel aus dem Hochwasserschutz / In: Natur und Landschaft : Zeitschrift für Naturschutz und Landschaftspflege. - 89 (2014), H. 12, S. 528-533	BB	nicht öffentlich	0	keine eigenen Bewertungen		1	2																															1		na
240	104	Karlsruhe Virtueller Katalog (KVK) (http://kvk.bibliothek.kit.edu/)	0	Hartje, Volkmar; Malte Grossmann (2013) Ökonomische Bewertung von ÖSD am Beispiel eines Deichrückverlegungsprogramms an der Elbe. In: K. Grunewald und O. Bastian (eds). Ökosystemdienstleistungen : Konzept, Methoden und Fallbeispiele , S. 281-290	JF	nicht öffentlich	0	keine Primärstudie, entspricht Grossmann 2012		3	3	9	2.2.2.2.	Vermiedene Hochwasserschäden durch (ökologische) Polder: Grünland mit gesteuerte Flutung bei Hochwasserereignissen - nach dem natürlichen/ökologischen Überflutungsregime	Deutschland	Elbe	25576 ha	1	Grünland, gesteuerte Flutung bei Hochwasser	nein	4	Polder (ökol) (groß): Nutzung landwirtschaftlicher Flächen nur noch als Grünland (kein Acker) mit gesteuerter Betrieb (orientiert nach dem natürlichen/ökologischen Überflutungsregime) von 31 potenziellen Standorten für Rückhalte-Polder. Elb-Kilometer 117-427 mit einer Gesamtfläche von 25576 Hektar und einem Gesamtspeichervolumen von 494 Millionen m3. (Acker zu Grünland)	2						€/ha/a Vermiedene durchschnittliche Schäden											99.9917		1	1	1	5	Vermiedene Schadenskosten durch reduziertes Hochwasser: Nettonutzen der Maßnahme im Vergleich zur Baseline (Business as usual)	Minderung Hochwasserrisiko: Hochwasserrisiko = Extremeereigniss / Eintrittswahrscheinlichkeit / Schäden (Verwendung von eindimensionales hydraulisches Modell). Hochwasserereignisse mit einem Wiederkehrintervall von 2, 10, 20, 50, 100, 200, 500, und 1000 Jahren. Vermiedener Schaden = Differenz zwischen Schaden bei Maßnahme und Schaden bei BAU.	2010	100 Jahre
241	104	Karlsruhe Virtueller Katalog (KVK) (http://kvk.bibliothek.kit.edu/)	0	Hartje, Volkmar; Malte Grossmann (2013) Ökonomische Bewertung von ÖSD am Beispiel eines Deichrückverlegungsprogramms an der Elbe. In: K. Grunewald und O. Bastian (eds). Ökosystemdienstleistungen : Konzept, Methoden und Fallbeispiele , S. 281-290	JF	nicht öffentlich	1	keine Primärstudie, entspricht Grossmann 2012		3	3	9	2.2.2.2.	Vermiedene Hochwasserschäden durch Polder und Deichrückverlegung: Polder (Grünland mit gesteuerte Flutung bei Hochwasserereignissen) und Deichrückverlegung (Auenreaktivierung)	Deutschland	Elbe	7545 ha (4143 + 3402 ha)	1	Grünland, gesteuerte Flutung bei Hochwasser und Auen, renaturiert	nein	4	Vermiedene Schäden durch Polder (Acker zu Grünland) und Deichrückverlegung: Polder (Grünland mit gesteuerte Flutung bei Hochwasserereignissen): 6 Polder bei Elb-Kilometer 117-180 mit Gesamtfläche von 4143 ha und Speicher von 92 Millionen m3. Deichrückverlegung: 11 Deichrückverlegungen (Auenreaktivierung) mit einer Fläche von 3402 ha.	2			1825			€/ha/a Vermiedene durchschnittliche Schäden			1950.63					1950.63			99.9917		1	1	1	5	Vermiedene Schadenskosten durch reduziertes Hochwasser: Nettonutzen der Maßnahme im Vergleich zur Baseline (Business as usual)	Minderung Hochwasserrisiko: Hochwasserrisiko = Extremeereigniss / Eintrittswahrscheinlichkeit / Schäden (Verwendung von eindimensionales hydraulisches Modell). Hochwasserereignisse mit einem Wiederkehrintervall von 2, 10, 20, 50, 100, 200, 500, und 1000 Jahren. Vermiedener Schaden = Differenz zwischen Schaden bei Maßnahme und Schaden bei BAU.	2010	100 Jahre
212		Karlsruhe Virtueller Katalog (KVK) (http://kvk.bibliothek.kit.edu/)	0	Hartje, Volkmar; Malte Grossmann (2013) Ökonomische Bewertung von ÖSD am Beispiel eines Deichrückverlegungsprogramms an der Elbe. In: K. Grunewald und O. Bastian (eds). Ökosystemdienstleistungen : Konzept, Methoden und Fallbeispiele , S. 281-290	JF	nicht öffentlich	1	keine Primärstudie, entspricht Grossmann 2012		3	3	11	2.3.4.	Nährstoffretention (Rückhalt von Nährstoffen)	Deutschland	Elbe	1 ha	3	reaktivierte Flussaue	nein	4	Reaktivierung/Renaturierung von Flussaue	2			1716			€/ha Schattenpreis (Grenzwert) der Nährstoffretention von jedem zuätzlichen Hektar reaktivierter Flussaue (marginale Veränderung der Gesamtkosten, wenn eine zusätzliche Einheit der durchschnittlichen jahrlichen überfluteten Flussaue zur Verfügung steht oder fehlt)			1834.13					1834.13			99.9917		1	2	1	3	Ersatzkostenmethode	Details zur Durchführung der Berechnung mittels Minimierungsmodell s. Grossmann (2012). Szenarien für 5%, 15%, 25% und 35% Reduktion von Gesamtfracht (N und P) berechnet für jeweils durchschnittlich überflutete Flussaue ab 1 Hektar (große marginale Änderung) bzw. ab 1500 Hektar (kleinere marginale Änderung)	2010	na
213		Karlsruhe Virtueller Katalog (KVK) (http://kvk.bibliothek.kit.edu/)	0	Hartje, Volkmar; Malte Grossmann (2013) Ökonomische Bewertung von ÖSD am Beispiel eines Deichrückverlegungsprogramms an der Elbe. In: K. Grunewald und O. Bastian (eds). Ökosystemdienstleistungen : Konzept, Methoden und Fallbeispiele , S. 281-290	JF	nicht öffentlich	1	keine Primärstudie, entspricht Grossmann 2012		3	3	11	2.3.4.	Nährstoffretention (Rückhalt von Nährstoffen)	Deutschland	Elbe	1 ha	3	reaktivierte Flussaue	nein	4	Reaktivierung/Renaturierung von Flussaue	2			1531			€/ha Schattenpreis (Grenzwert) der Nährstoffretention von jedem zuätzlichen Hektar reaktivierter Flussaue für 5% Reduktion der N+P Gesamtfracht (marginale Veränderung der Gesamtkosten, wenn eine zusätzliche Einheit der durchschnittlichen jahrlichen überfluteten Flussaue zur Verfügung steht oder fehlt)			1636.39					1636.39			99.9917		1	2	1	3	Ersatzkostenmethode	Details zur Durchführung der Berechnung mittels Minimierungsmodell s. Grossmann (2012). Szenarien für 5%, 15%, 25% und 35% Reduktion von Gesamtfracht (N und P) berechnet für jeweils durchschnittlich überflutete Flussaue ab 1 Hektar (große marginale Änderung) bzw. ab 1500 Hektar (kleinere marginale Änderung)	2010	na
214		Karlsruhe Virtueller Katalog (KVK) (http://kvk.bibliothek.kit.edu/)	0	Hartje, Volkmar; Malte Grossmann (2013) Ökonomische Bewertung von ÖSD am Beispiel eines Deichrückverlegungsprogramms an der Elbe. In: K. Grunewald und O. Bastian (eds). Ökosystemdienstleistungen : Konzept, Methoden und Fallbeispiele , S. 281-290	JF	nicht öffentlich	1	keine Primärstudie, entspricht Grossmann 2012		3	3	9	2.2.2.2.	Vermiedene Hochwasserschäden durch Auenreaktivierung (durch Deichrückverlegung)	Deutschland	Elbe	34658 ha	3	Auen	nein	4	Deichrückverlegung groß (DeichR groß): Deichrückverlegung aller 60 potenziellen Standorte zwischen Elb-Kilometer 117-536 mit einer Fläche von 34658 ha und einem Speichervolumen von 738 Millionen m3. Umwandlung von land- und forstwirtschaftlichen Flächen in Auen (permanente Landnutzungsänderung mit Revitalisierung der Auenfunktionen)	2			-128000000			€ Nettogegenwartswert Hochwasserschutz Nutzen allein			-1.36811e+08					-3947.47			99.9917		1	1	34658	5	Vermiedene Schadenskosten durch reduziertes Hochwasser: Nettonutzen der Maßnahme im Vergleich zur Baseline (Business as usual)	Minderung Hochwasserrisiko: Hochwasserrisiko = Extremeereigniss / Eintrittswahrscheinlichkeit / Schäden (Verwendung von eindimensionales hydraulisches Modell). Hochwasserereignisse mit einem Wiederkehrintervall von 2, 10, 20, 50, 100, 200, 500, und 1000 Jahren. Vermiedener Schaden = Differenz zwischen Schaden bei Maßnahme und Schaden bei BAU.	2010	100 Jahre
215		Karlsruhe Virtueller Katalog (KVK) (http://kvk.bibliothek.kit.edu/)	0	Hartje, Volkmar; Malte Grossmann (2013) Ökonomische Bewertung von ÖSD am Beispiel eines Deichrückverlegungsprogramms an der Elbe. In: K. Grunewald und O. Bastian (eds). Ökosystemdienstleistungen : Konzept, Methoden und Fallbeispiele , S. 281-290	JF	nicht öffentlich	1	keine Primärstudie, entspricht Grossmann 2012		3	3	9	2.2.2.2.	Vermiedene Hochwasserschäden durch Auenreaktivierung (durch Deichrückverlegung)	Deutschland	Elbe	9432 ha	3	Auen, renaturiert	nein	4	Deichrückverlegung klein (DeichR klein) (unter gegebenen Umständen eine realistische Option): Deichrückverlegung von 33 potenziellen Standorte zwischen Elb-Kilometer 120,5-536 mit einer Fläche von 9432 ha und einem Speichervolumen von 251 Millionen m3. Umwandlung von land- und forstwirtschaftlichen Flächen in Auen (permanente Landnutzungsänderung mit Revitalisierung der Auenfunktionen)	2			-69000000			€ Nettogegenwartswert Hochwasserschutz Nutzen allein			-7.37499e+07					-7819.12			99.9917		1	1	9432	5	Vermiedene Schadenskosten durch reduziertes Hochwasser: Nettonutzen der Maßnahme im Vergleich zur Baseline (Business as usual)	Minderung Hochwasserrisiko: Hochwasserrisiko = Extremeereigniss / Eintrittswahrscheinlichkeit / Schäden (Verwendung von eindimensionales hydraulisches Modell). Hochwasserereignisse mit einem Wiederkehrintervall von 2, 10, 20, 50, 100, 200, 500, und 1000 Jahren. Vermiedener Schaden = Differenz zwischen Schaden bei Maßnahme und Schaden bei BAU.	2010	100 Jahre
216		Karlsruhe Virtueller Katalog (KVK) (http://kvk.bibliothek.kit.edu/)	0	Hartje, Volkmar; Malte Grossmann (2013) Ökonomische Bewertung von ÖSD am Beispiel eines Deichrückverlegungsprogramms an der Elbe. In: K. Grunewald und O. Bastian (eds). Ökosystemdienstleistungen : Konzept, Methoden und Fallbeispiele , S. 281-290	JF	nicht öffentlich	1	keine Primärstudie, entspricht Grossmann 2012		3	3	9	2.2.2.2.	Vermiedene Hochwasserschäden durch Polder: Grünland mit gesteuerte Flutung bei Hochwasserereignissen	Deutschland	Elbe	25576 ha	1	Grünland, gesteuerte Flutung bei Hochwasser	nein	4	Polder groß: Nutzung landwirtschaftlicher Flächen nur noch als Grünland (kein Acker) mit gesteuerter Betrieb von 31 potenziellen Standorten für Rückhalte-Polder. Elb-Kilometer 117-427 mit einer Gesamtfläche von 25576 Hektar und einem Gesamtspeichervolumen von 494 Millionen m3. (Acker zu Grünland)	2			354000000			€ Nettogegenwartswert Hochwasserschutz Nutzen allein			3.78369e+08					14793.9			99.9917		1	1	25576	5	Vermiedene Schadenskosten durch reduziertes Hochwasser: Nettonutzen der Maßnahme im Vergleich zur Baseline (Business as usual)	Minderung Hochwasserrisiko: Hochwasserrisiko = Extremeereigniss / Eintrittswahrscheinlichkeit / Schäden (Verwendung von eindimensionales hydraulisches Modell). Hochwasserereignisse mit einem Wiederkehrintervall von 2, 10, 20, 50, 100, 200, 500, und 1000 Jahren. Vermiedener Schaden = Differenz zwischen Schaden bei Maßnahme und Schaden bei BAU.	2010	100 Jahre
217		Karlsruhe Virtueller Katalog (KVK) (http://kvk.bibliothek.kit.edu/)	0	Hartje, Volkmar; Malte Grossmann (2013) Ökonomische Bewertung von ÖSD am Beispiel eines Deichrückverlegungsprogramms an der Elbe. In: K. Grunewald und O. Bastian (eds). Ökosystemdienstleistungen : Konzept, Methoden und Fallbeispiele , S. 281-290	JF	nicht öffentlich	1	keine Primärstudie, entspricht Grossmann 2012		3	3	9	2.2.2.2.	Vermiedene Schäden durch Polder: Grünland mit gesteuerte Flutung bei Hochwasserereignissen	Deutschland	Elbe	3248 ha	1	Grünland, gesteuerte Flutung bei Hochwasser	nein	4	Polder klein: Nutzung landwirtschaftlicher Flächen nur noch als Grünland (kein Acker) mit gesteuerter Betrieb der 5 größten potenziellen Standorten für Rückhalte-Polder. Elb-Kilometer 180 mit einer Gesamtfläche von 3248 Hektar und einem Gesamtspeichervolumen von 138 Millionen m3. (Acker zu Grünland)	2			331000000			€ Nettogegenwartswert Hochwasserschutz Nutzen allein			3.53786e+08					108924			99.9917		1	1	3248	5	Vermiedene Schadenskosten durch reduziertes Hochwasser: Nettonutzen der Maßnahme im Vergleich zur Baseline (Business as usual)	Minderung Hochwasserrisiko: Hochwasserrisiko = Extremeereigniss / Eintrittswahrscheinlichkeit / Schäden (Verwendung von eindimensionales hydraulisches Modell). Hochwasserereignisse mit einem Wiederkehrintervall von 2, 10, 20, 50, 100, 200, 500, und 1000 Jahren. Vermiedener Schaden = Differenz zwischen Schaden bei Maßnahme und Schaden bei BAU.	2010	100 Jahre
218		Karlsruhe Virtueller Katalog (KVK) (http://kvk.bibliothek.kit.edu/)	0	Hartje, Volkmar; Malte Grossmann (2013) Ökonomische Bewertung von ÖSD am Beispiel eines Deichrückverlegungsprogramms an der Elbe. In: K. Grunewald und O. Bastian (eds). Ökosystemdienstleistungen : Konzept, Methoden und Fallbeispiele , S. 281-290	JF	nicht öffentlich	1	keine Primärstudie, entspricht Grossmann 2012		3	3	9	2.2.2.2.	Vermiedene Hochwasserschäden durch (ökologische) Polder: Grünland mit gesteuerte Flutung bei Hochwasserereignissen - nach dem natürlichen/ökologischen Überflutungsregime	Deutschland	Elbe	25576 ha	1	Grünland, gesteuerte Flutung bei Hochwasser	nein	4	Polder (ökologisch) klein: Nutzung landwirtschaftlicher Flächen nur noch als Grünland (kein Acker) mit (ökologische) Polder: Grünland mit gesteuerte Flutung bei Hochwasserereignissen nach dem natürlichen/ökologischen Überflutungsregime: 5 größten potenziellen Standorten für Rückhalte-Polder. Elb-Kilometer 180 mit einer Gesamtfläche von 3248 Hektar und einem Gesamtspeichervolumen von 138 Millionen…	2			352000000			€ Nettogegenwartswert Hochwasserschutz Nutzen allein			3.76231e+08					14710.3			99.9917		1	1	25576	5	Vermiedene Schadenskosten durch reduziertes Hochwasser: Nettonutzen der Maßnahme im Vergleich zur Baseline (Business as usual)	Minderung Hochwasserrisiko: Hochwasserrisiko = Extremeereigniss / Eintrittswahrscheinlichkeit / Schäden (Verwendung von eindimensionales hydraulisches Modell). Hochwasserereignisse mit einem Wiederkehrintervall von 2, 10, 20, 50, 100, 200, 500, und 1000 Jahren. Vermiedener Schaden = Differenz zwischen Schaden bei Maßnahme und Schaden bei BAU.	2010	100 Jahre
219		Karlsruhe Virtueller Katalog (KVK) (http://kvk.bibliothek.kit.edu/)	0	Hartje, Volkmar; Malte Grossmann (2013) Ökonomische Bewertung von ÖSD am Beispiel eines Deichrückverlegungsprogramms an der Elbe. In: K. Grunewald und O. Bastian (eds). Ökosystemdienstleistungen : Konzept, Methoden und Fallbeispiele , S. 281-290	JF	nicht öffentlich	1	keine Primärstudie, entspricht Grossmann 2012		3	3	9	2.2.2.2.	Vermiedene Hochwasserschäden durch Polder und Deichrückverlegung: Polder (Grünland mit gesteuerte Flutung bei Hochwasserereignissen) und Deichrückverlegung (Auenreaktivierung)	Deutschland	Elbe	7545 ha (4143 + 3402 ha)	1	Grünland, gesteuerte Flutung bei Hochwasser und Auen, renaturiert	nein	4	Vermiedene Schäden durch Polder (Acker zu Grünland) und Deichrückverlegung: Polder (Grünland mit gesteuerte Flutung bei Hochwasserereignissen): 6 Polder bei Elb-Kilometer 117-180 mit Gesamtfläche von 4143 ha und Speicher von 92 Millionen m3. Deichrückverlegung: 11 Deichrückverlegungen (Auenreaktivierung) mit einer Fläche von 3402 ha.	2			300000000			€ Nettogegenwartswert Hochwasserschutz Nutzen allein			3.20652e+08					42498.6			99.9917		1	1	7545	5	Vermiedene Schadenskosten durch reduziertes Hochwasser: Nettonutzen der Maßnahme im Vergleich zur Baseline (Business as usual)	Minderung Hochwasserrisiko: Hochwasserrisiko = Extremeereigniss / Eintrittswahrscheinlichkeit / Schäden (Verwendung von eindimensionales hydraulisches Modell). Hochwasserereignisse mit einem Wiederkehrintervall von 2, 10, 20, 50, 100, 200, 500, und 1000 Jahren. Vermiedener Schaden = Differenz zwischen Schaden bei Maßnahme und Schaden bei BAU.	2010	100 Jahre
220		Karlsruhe Virtueller Katalog (KVK) (http://kvk.bibliothek.kit.edu/)	0	Hartje, Volkmar; Malte Grossmann (2013) Ökonomische Bewertung von ÖSD am Beispiel eines Deichrückverlegungsprogramms an der Elbe. In: K. Grunewald und O. Bastian (eds). Ökosystemdienstleistungen : Konzept, Methoden und Fallbeispiele , S. 281-290	JF	nicht öffentlich	1	keine Primärstudie, entspricht Grossmann 2012		3	3	9	2.2.2.2.	Vermiedene Hochwasserschäden durch ökologische Polder und Deichrückverlegung: (ökologische) Polder: Grünland mit gesteuerte Flutung bei Hochwasserereignissen nach dem natürlichen/ökologischen Überflutungsregime und Deichrückverlegung (Auenreaktivierung)	Deutschland	Elbe	7545 ha (4143 + 3402 ha)	1	Grünland, gesteuerte Flutung bei Hochwasser und Auen, renaturiert	nein	4	Vermiedene Schäden durch ökologische Polder (Acker zu Grünland) und Deichrückverlegung: (ökologische) Polder: Grünland mit gesteuerte Flutung bei Hochwasserereignissen nach dem natürlichen/ökologischen Überflutungsregime: 6 Polder bei Elb-Kilometer 117-180 mit Gesamtfläche von 4143 ha und Speicher von 92 Millionen m3. Deichrückverlegung: 11 Deichrückverlegungen (Auenreaktivierung) mit einer Fläch…	2			326000000			€ Nettogegenwartswert Hochwasserschutz Nutzen allein			3.48442e+08					46181.8			99.9917		1	1	7545	5	Vermiedene Schadenskosten durch reduziertes Hochwasser: Nettonutzen der Maßnahme im Vergleich zur Baseline (Business as usual)	Minderung Hochwasserrisiko: Hochwasserrisiko = Extremeereigniss / Eintrittswahrscheinlichkeit / Schäden (Verwendung von eindimensionales hydraulisches Modell). Hochwasserereignisse mit einem Wiederkehrintervall von 2, 10, 20, 50, 100, 200, 500, und 1000 Jahren. Vermiedener Schaden = Differenz zwischen Schaden bei Maßnahme und Schaden bei BAU.	2010	100 Jahre
221		Karlsruhe Virtueller Katalog (KVK) (http://kvk.bibliothek.kit.edu/)	0	Hartje, Volkmar; Malte Grossmann (2013) Ökonomische Bewertung von ÖSD am Beispiel eines Deichrückverlegungsprogramms an der Elbe. In: K. Grunewald und O. Bastian (eds). Ökosystemdienstleistungen : Konzept, Methoden und Fallbeispiele , S. 281-290	JF	nicht öffentlich	1	keine Primärstudie, entspricht Grossmann 2012		3	3	26	26	Biodiversität + Nährstoffretention (Rückhalt von Nährstoffen)	Deutschland	Elbe	34658 ha	3	Auen	nein	4	Deichrückverlegung groß (DeichR groß): Deichrückverlegung aller 60 potenziellen Standorte zwischen Elb-Kilometer 117-536 mit einer Fläche von 34658 ha und einem Speichervolumen von 738 Millionen m3. Umwandlung von land- und forstwirtschaftlichen Flächen in Auen (permanente Landnutzungsänderung mit Revitalisierung der Auenfunktionen)	3			2520000000			€ Nettogegenwartswert Nutzen durch Biodiversität + Nährstoffretention			2.69347e+09					77715.8			99.9917		1	2	34658	17	Replacement Cost und Contingent Valuation (WTP) Zahlungsbereitschaft für Biodiversitätsschutz; Ersatzkosten für Nährstoffretention	Nettogegenwartswert von Biodiversität und Nährstoffretention (s. Werte gleiche Studie)	2010	100 Jahre
222		Karlsruhe Virtueller Katalog (KVK) (http://kvk.bibliothek.kit.edu/)	0	Hartje, Volkmar; Malte Grossmann (2013) Ökonomische Bewertung von ÖSD am Beispiel eines Deichrückverlegungsprogramms an der Elbe. In: K. Grunewald und O. Bastian (eds). Ökosystemdienstleistungen : Konzept, Methoden und Fallbeispiele , S. 281-290	JF	nicht öffentlich	1	keine Primärstudie, entspricht Grossmann 2012		3	3	26	26	Biodiversität + Nährstoffretention (Rückhalt von Nährstoffen)	Deutschland	Elbe	9432 ha	3	Auen, renaturiert	nein	4	Deichrückverlegung klein (DeichR klein) (unter gegebenen Umständen eine realistische Option): Deichrückverlegung von 33 potenziellen Standorte zwischen Elb-Kilometer 120,5-536 mit einer Fläche von 9432 ha und einem Speichervolumen von 251 Millionen m3. Umwandlung von land- und forstwirtschaftlichen Flächen in Auen (permanente Landnutzungsänderung mit Revitalisierung der Auenfunktionen)	3			1465000000			€ Nettogegenwartswert Nutzen durch Biodiversität + Nährstoffretention			1.56585e+09					166015			99.9917		1	2	9432	17	Replacement Cost und Contingent Valuation (WTP) Zahlungsbereitschaft für Biodiversitätsschutz; Ersatzkosten für Nährstoffretention	Nettogegenwartswert von Biodiversität und Nährstoffretention (s. Werte gleiche Studie)	2010	100 Jahre
223		Karlsruhe Virtueller Katalog (KVK) (http://kvk.bibliothek.kit.edu/)	0	Hartje, Volkmar; Malte Grossmann (2013) Ökonomische Bewertung von ÖSD am Beispiel eines Deichrückverlegungsprogramms an der Elbe. In: K. Grunewald und O. Bastian (eds). Ökosystemdienstleistungen : Konzept, Methoden und Fallbeispiele , S. 281-290	JF	nicht öffentlich	1	keine Primärstudie, entspricht Grossmann 2012		3	3	26	26	Biodiversität + Nährstoffretention (Rückhalt von Nährstoffen)	Deutschland	Elbe	25576 ha	1	Grünland, gesteuerte Flutung bei Hochwasser	nein	4	Polder groß: Nutzung landwirtschaftlicher Flächen nur noch als Grünland (kein Acker) mit gesteuerter Betrieb von 31 potenziellen Standorten für Rückhalte-Polder. Elb-Kilometer 117-427 mit einer Gesamtfläche von 25576 Hektar und einem Gesamtspeichervolumen von 494 Millionen m3. (Acker zu Grünland)	3			354000000			€ Nettogegenwartswert Nutzen durch Biodiversität + Nährstoffretention			3.78369e+08					14793.9			99.9917		1	2	25576	17	Replacement Cost und Contingent Valuation (WTP) Zahlungsbereitschaft für Biodiversitätsschutz; Ersatzkosten für Nährstoffretention	Nettogegenwartswert von Biodiversität und Nährstoffretention (s. Werte gleiche Studie)	2010	100 Jahre
224		Karlsruhe Virtueller Katalog (KVK) (http://kvk.bibliothek.kit.edu/)	0	Hartje, Volkmar; Malte Grossmann (2013) Ökonomische Bewertung von ÖSD am Beispiel eines Deichrückverlegungsprogramms an der Elbe. In: K. Grunewald und O. Bastian (eds). Ökosystemdienstleistungen : Konzept, Methoden und Fallbeispiele , S. 281-290	JF	nicht öffentlich	1	keine Primärstudie, entspricht Grossmann 2012		3	3	26	26	Biodiversität + Nährstoffretention (Rückhalt von Nährstoffen)	Deutschland	Elbe	3248 ha	1	Grünland, gesteuerte Flutung bei Hochwasser	nein	4	Polder klein: Nutzung landwirtschaftlicher Flächen nur noch als Grünland (kein Acker) mit gesteuerter Betrieb der 5 größten potenziellen Standorten für Rückhalte-Polder. Elb-Kilometer 180 mit einer Gesamtfläche von 3248 Hektar und einem Gesamtspeichervolumen von 138 Millionen m3. (Acker zu Grünland)	3			331000000			€ Nettogegenwartswert Nutzen durch Biodiversität + Nährstoffretention			3.53786e+08					108924			99.9917		1	2	3248	17	Replacement Cost und Contingent Valuation (WTP) Zahlungsbereitschaft für Biodiversitätsschutz; Ersatzkosten für Nährstoffretention	Nettogegenwartswert von Biodiversität und Nährstoffretention (s. Werte gleiche Studie)	2010	100 Jahre
225		Karlsruhe Virtueller Katalog (KVK) (http://kvk.bibliothek.kit.edu/)	0	Hartje, Volkmar; Malte Grossmann (2013) Ökonomische Bewertung von ÖSD am Beispiel eines Deichrückverlegungsprogramms an der Elbe. In: K. Grunewald und O. Bastian (eds). Ökosystemdienstleistungen : Konzept, Methoden und Fallbeispiele , S. 281-290	JF	nicht öffentlich	1	keine Primärstudie, entspricht Grossmann 2012		3	3	26	26	Biodiversität + Nährstoffretention (Rückhalt von Nährstoffen)	Deutschland	Elbe	25576 ha	1	Grünland, gesteuerte Flutung bei Hochwasser	nein	4	Polder (ökologisch) klein: Nutzung landwirtschaftlicher Flächen nur noch als Grünland (kein Acker) mit (ökologische) Polder: Grünland mit gesteuerte Flutung bei Hochwasserereignissen nach dem natürlichen/ökologischen Überflutungsregime: 5 größten potenziellen Standorten für Rückhalte-Polder. Elb-Kilometer 180 mit einer Gesamtfläche von 3248 Hektar und einem Gesamtspeichervolumen von 138 Millionen…	3			1396000000			€ Nettogegenwartswert Nutzen durch Biodiversität + Nährstoffretention			1.4921e+09					58339.8			99.9917		1	2	25576	17	Replacement Cost und Contingent Valuation (WTP) Zahlungsbereitschaft für Biodiversitätsschutz; Ersatzkosten für Nährstoffretention	Nettogegenwartswert von Biodiversität und Nährstoffretention (s. Werte gleiche Studie)	2010	100 Jahre
226		Karlsruhe Virtueller Katalog (KVK) (http://kvk.bibliothek.kit.edu/)	0	Hartje, Volkmar; Malte Grossmann (2013) Ökonomische Bewertung von ÖSD am Beispiel eines Deichrückverlegungsprogramms an der Elbe. In: K. Grunewald und O. Bastian (eds). Ökosystemdienstleistungen : Konzept, Methoden und Fallbeispiele , S. 281-290	JF	nicht öffentlich	1	keine Primärstudie, entspricht Grossmann 2012		3	3	26	26	Biodiversität + Nährstoffretention (Rückhalt von Nährstoffen)	Deutschland	Elbe	7545 ha (4143 + 3402 ha)	1	Grünland, gesteuerte Flutung bei Hochwasser und Auen, renaturiert	nein	4	Polder (Acker zu Grünland) und Deichrückverlegung: Polder (Grünland mit gesteuerte Flutung bei Hochwasserereignissen): 6 Polder bei Elb-Kilometer 117-180 mit Gesamtfläche von 4143 ha und Speicher von 92 Millionen m3. Deichrückverlegung: 11 Deichrückverlegungen (Auenreaktivierung) mit einer Fläche von 3402 ha.	3			1375000000			€ Nettogegenwartswert Nutzen durch Biodiversität + Nährstoffretention			1.46965e+09					194785			99.9917		1	2	7545	17	Replacement Cost und Contingent Valuation (WTP) Zahlungsbereitschaft für Biodiversitätsschutz; Ersatzkosten für Nährstoffretention	Nettogegenwartswert von Biodiversität und Nährstoffretention (s. Werte gleiche Studie)	2010	100 Jahre
227		Karlsruhe Virtueller Katalog (KVK) (http://kvk.bibliothek.kit.edu/)	0	Hartje, Volkmar; Malte Grossmann (2013) Ökonomische Bewertung von ÖSD am Beispiel eines Deichrückverlegungsprogramms an der Elbe. In: K. Grunewald und O. Bastian (eds). Ökosystemdienstleistungen : Konzept, Methoden und Fallbeispiele , S. 281-290	JF	nicht öffentlich	1	keine Primärstudie, entspricht Grossmann 2012		3	3	26	26	Biodiversität + Nährstoffretention (Rückhalt von Nährstoffen)	Deutschland	Elbe	7545 ha (4143 + 3402 ha)	1	Grünland, gesteuerte Flutung bei Hochwasser und Auen, renaturiert	nein	4	Polder (ökologisch) (Acker zu Grünland) und Deichrückverlegung: (ökologische) Polder: Grünland mit gesteuerte Flutung bei Hochwasserereignissen nach dem natürlichen/ökologischen Überflutungsregime: 6 Polder bei Elb-Kilometer 117-180 mit Gesamtfläche von 4143 ha und Speicher von 92 Millionen m3. Deichrückverlegung: 11 Deichrückverlegungen (Auenreaktivierung) mit einer Fläche von 3402 ha.	3			1481000000			€ Nettogegenwartswert Nutzen durch Biodiversität + Nährstoffretention			1.58295e+09					209801			99.9917		1	2	7545	17	Replacement Cost und Contingent Valuation (WTP) Zahlungsbereitschaft für Biodiversitätsschutz; Ersatzkosten für Nährstoffretention	Nettogegenwartswert von Biodiversität und Nährstoffretention (s. Werte gleiche Studie)	2010	100 Jahre
228		Karlsruhe Virtueller Katalog (KVK) (http://kvk.bibliothek.kit.edu/)	0	Hartje, Volkmar; Malte Grossmann (2013) Ökonomische Bewertung von ÖSD am Beispiel eines Deichrückverlegungsprogramms an der Elbe. In: K. Grunewald und O. Bastian (eds). Ökosystemdienstleistungen : Konzept, Methoden und Fallbeispiele , S. 281-290	JF	nicht öffentlich	1	keine Primärstudie, entspricht Grossmann 2012		3	3	11	2.3.4.	Nährstoffretention (Rückhalt von Nährstoffen)	Deutschland	Elbe	1 ha	3	reaktivierte Flussaue	nein	4	Reaktivierung/Renaturierung von Flussaue	2			11849			€/ha Schattenpreis (Grenzwert) der Nährstoffretention von jedem zuätzlichen Hektar reaktivierter Flussaue für 5% Reduktion der N+P Gesamtfracht (marginale Veränderung der Gesamtkosten, wenn eine zusätzliche Einheit der durchschnittlichen jahrlichen überfluteten Flussaue zur Verfügung steht oder fehlt)			12664.7					12664.7			99.9917		1	2	1	3	Ersatzkostenmethode	Details zur Durchführung der Berechnung mittels Minimierungsmodell s. Grossmann (2012). Szenarien für 5%, 15%, 25% und 35% Reduktion von Gesamtfracht (N und P) berechnet für jeweils durchschnittlich überflutete Flussaue ab 1 Hektar (große marginale Änderung) bzw. ab 1500 Hektar (kleinere marginale Änderung)	2010	na
229		Karlsruhe Virtueller Katalog (KVK) (http://kvk.bibliothek.kit.edu/)	0	Hartje, Volkmar; Malte Grossmann (2013) Ökonomische Bewertung von ÖSD am Beispiel eines Deichrückverlegungsprogramms an der Elbe. In: K. Grunewald und O. Bastian (eds). Ökosystemdienstleistungen : Konzept, Methoden und Fallbeispiele , S. 281-290	JF	nicht öffentlich	1	keine Primärstudie, entspricht Grossmann 2012		3	3	11	2.3.4.	Nährstoffretention (Rückhalt von Nährstoffen)	Deutschland	Elbe	1 ha	3	reaktivierte Flussaue	nein	4	Reaktivierung/Renaturierung von Flussaue	2			12218			€/ha Schattenpreis (Grenzwert) der Nährstoffretention von jedem zuätzlichen Hektar reaktivierter Flussaue für 5% Reduktion der N+P Gesamtfracht (marginale Veränderung der Gesamtkosten, wenn eine zusätzliche Einheit der durchschnittlichen jahrlichen überfluteten Flussaue zur Verfügung steht oder fehlt)			13059.1					13059.1			99.9917		1	2	1	3	Ersatzkostenmethode	Details zur Durchführung der Berechnung mittels Minimierungsmodell s. Grossmann (2012). Szenarien für 5%, 15%, 25% und 35% Reduktion von Gesamtfracht (N und P) berechnet für jeweils durchschnittlich überflutete Flussaue ab 1 Hektar (große marginale Änderung) bzw. ab 1500 Hektar (kleinere marginale Änderung)	2010	na
230		Karlsruhe Virtueller Katalog (KVK) (http://kvk.bibliothek.kit.edu/)	0	Hartje, Volkmar; Malte Grossmann (2013) Ökonomische Bewertung von ÖSD am Beispiel eines Deichrückverlegungsprogramms an der Elbe. In: K. Grunewald und O. Bastian (eds). Ökosystemdienstleistungen : Konzept, Methoden und Fallbeispiele , S. 281-290	JF	nicht öffentlich	1	keine Primärstudie, entspricht Grossmann 2012		3	3	11	2.3.4.	Nährstoffretention (Rückhalt von Nährstoffen)	Deutschland	Elbe	1 ha	3	reaktivierte Flussaue	nein	4	Reaktivierung/Renaturierung von Flussaue	2			19809			€/ha Schattenpreis (Grenzwert) der Nährstoffretention von jedem zuätzlichen Hektar reaktivierter Flussaue für 5% Reduktion der N+P Gesamtfracht (marginale Veränderung der Gesamtkosten, wenn eine zusätzliche Einheit der durchschnittlichen jahrlichen überfluteten Flussaue zur Verfügung steht oder fehlt)			21172.6					21172.6			99.9917		1	2	1	3	Ersatzkostenmethode	Details zur Durchführung der Berechnung mittels Minimierungsmodell s. Grossmann (2012). Szenarien für 5%, 15%, 25% und 35% Reduktion von Gesamtfracht (N und P) berechnet für jeweils durchschnittlich überflutete Flussaue ab 1 Hektar (große marginale Änderung) bzw. ab 1500 Hektar (kleinere marginale Änderung)	2010	na
231		Karlsruhe Virtueller Katalog (KVK) (http://kvk.bibliothek.kit.edu/)	0	Hartje, Volkmar; Malte Grossmann (2013) Ökonomische Bewertung von ÖSD am Beispiel eines Deichrückverlegungsprogramms an der Elbe. In: K. Grunewald und O. Bastian (eds). Ökosystemdienstleistungen : Konzept, Methoden und Fallbeispiele , S. 281-290	JF	nicht öffentlich	1	keine Primärstudie, entspricht Grossmann 2012		3	3	11	2.3.4.	Nährstoffretention (Rückhalt von Nährstoffen)	Deutschland	Elbe	1 ha	3	reaktivierte Flussaue	nein	4	Reaktivierung/Renaturierung von Flussaue	2			23416			€/ha Schattenpreis (Grenzwert) der Nährstoffretention von jedem zuätzlichen Hektar reaktivierter Flussaue für 25% Reduktion der N+P Gesamtfracht (marginale Veränderung der Gesamtkosten, wenn eine zusätzliche Einheit der durchschnittlichen jahrlichen überfluteten Flussaue zur Verfügung steht oder fehlt)			25027.9					25027.9			99.9917		1	2	1	3	Ersatzkostenmethode	Details zur Durchführung der Berechnung mittels Minimierungsmodell s. Grossmann (2012). Szenarien für 5%, 15%, 25% und 35% Reduktion von Gesamtfracht (N und P) berechnet für jeweils durchschnittlich überflutete Flussaue ab 1 Hektar (große marginale Änderung) bzw. ab 1500 Hektar (kleinere marginale Änderung)	2010	na
232		Karlsruhe Virtueller Katalog (KVK) (http://kvk.bibliothek.kit.edu/)	0	Hartje, Volkmar; Malte Grossmann (2013) Ökonomische Bewertung von ÖSD am Beispiel eines Deichrückverlegungsprogramms an der Elbe. In: K. Grunewald und O. Bastian (eds). Ökosystemdienstleistungen : Konzept, Methoden und Fallbeispiele , S. 281-290	JF	nicht öffentlich	1	keine Primärstudie, entspricht Grossmann 2012		3	3	11	2.3.4.	Nährstoffretention (Rückhalt von Nährstoffen)	Deutschland	Elbe	1 ha	3	reaktivierte Flussaue	nein	4	Reaktivierung/Renaturierung von Flussaue	2			40407			€/ha Schattenpreis (Grenzwert) der Nährstoffretention von jedem zuätzlichen Hektar reaktivierter Flussaue für 5% Reduktion der N+P Gesamtfracht (marginale Veränderung der Gesamtkosten, wenn eine zusätzliche Einheit der durchschnittlichen jahrlichen überfluteten Flussaue zur Verfügung steht oder fehlt)			43188.6					43188.6			99.9917		1	2	1	3	Ersatzkostenmethode	Details zur Durchführung der Berechnung mittels Minimierungsmodell s. Grossmann (2012). Szenarien für 5%, 15%, 25% und 35% Reduktion von Gesamtfracht (N und P) berechnet für jeweils durchschnittlich überflutete Flussaue ab 1 Hektar (große marginale Änderung) bzw. ab 1500 Hektar (kleinere marginale Änderung)	2010	na
233		Karlsruhe Virtueller Katalog (KVK) (http://kvk.bibliothek.kit.edu/)	0	Hartje, Volkmar; Malte Grossmann (2013) Ökonomische Bewertung von ÖSD am Beispiel eines Deichrückverlegungsprogramms an der Elbe. In: K. Grunewald und O. Bastian (eds). Ökosystemdienstleistungen : Konzept, Methoden und Fallbeispiele , S. 281-290	JF	nicht öffentlich	1	keine Primärstudie, entspricht Grossmann 2012		3	3	11	2.3.4.	Nährstoffretention (Rückhalt von Nährstoffen)	Deutschland	Elbe	1 ha	3	reaktivierte Flussaue	nein	4	Reaktivierung/Renaturierung von Flussaue	2			52914			€/ha Schattenpreis (Grenzwert) der Nährstoffretention von jedem zuätzlichen Hektar reaktivierter Flussaue für 35% Reduktion der N+P Gesamtfracht (marginale Veränderung der Gesamtkosten, wenn eine zusätzliche Einheit der durchschnittlichen jahrlichen überfluteten Flussaue zur Verfügung steht oder fehlt)			56556.6					56556.6			99.9917		1	2	1	3	Ersatzkostenmethode	Details zur Durchführung der Berechnung mittels Minimierungsmodell s. Grossmann (2012). Szenarien für 5%, 15%, 25% und 35% Reduktion von Gesamtfracht (N und P) berechnet für jeweils durchschnittlich überflutete Flussaue ab 1 Hektar (große marginale Änderung) bzw. ab 1500 Hektar (kleinere marginale Änderung)	2010	na
234		Karlsruhe Virtueller Katalog (KVK) (http://kvk.bibliothek.kit.edu/)	0	Hartje, Volkmar; Malte Grossmann (2013) Ökonomische Bewertung von ÖSD am Beispiel eines Deichrückverlegungsprogramms an der Elbe. In: K. Grunewald und O. Bastian (eds). Ökosystemdienstleistungen : Konzept, Methoden und Fallbeispiele , S. 281-290	JF	nicht öffentlich	1	keine Primärstudie, entspricht Grossmann 2012		3	3	24	24	Biodiversität	Deutschland	Elbe	15000 ha	3	reaktivierte Flussaue	nein	4	Reaktivierung/Renaturierung von Flussaue	1			2142			€/ha/a aggregierte Zahlungsbereitschaft für Programm für Flussauenrenaturierung mit 15000 ha (auf Grundlage einer Bevölkerung von 18,5 Millionen im Elbe-Einzugsgebiet und durchschnittlich 2,2 Personen pro Haushalt und einer WTP von 3,8 €/HH)			2289.45					2289.45			99.9917		1	1	1	10	Zahlungsbereitschaft (WTP)	basierend auf Meyerhoff 2003, 2006	2010	na
235		Karlsruhe Virtueller Katalog (KVK) (http://kvk.bibliothek.kit.edu/)	0	Hartje, Volkmar; Malte Grossmann (2013) Ökonomische Bewertung von ÖSD am Beispiel eines Deichrückverlegungsprogramms an der Elbe. In: K. Grunewald und O. Bastian (eds). Ökosystemdienstleistungen : Konzept, Methoden und Fallbeispiele , S. 281-290	JF	nicht öffentlich	1	keine Primärstudie, entspricht Grossmann 2012		3	3	24	24	Biodiversität	Deutschland	Elbe	25000 ha	3	reaktivierte Flussaue	nein	4	Reaktivierung/Renaturierung von Flussaue	1			1461			€/ha/a aggregierte Zahlungsbereitschaft für Programm für Flussauenrenaturierung mit 25000 ha (auf Grundlage einer Bevölkerung von 18,5 Millionen im Elbe-Einzugsgebiet und durchschnittlich 2,2 Personen pro Haushalt und einer WTP von 4,1 €/HH)			1561.57					1561.57			99.9917		1	1	1	10	Zahlungsbereitschaft (WTP)	basierend auf Meyerhoff 2003, 2006	2010	na
236		Karlsruhe Virtueller Katalog (KVK) (http://kvk.bibliothek.kit.edu/)	0	Hartje, Volkmar; Malte Grossmann (2013) Ökonomische Bewertung von ÖSD am Beispiel eines Deichrückverlegungsprogramms an der Elbe. In: K. Grunewald und O. Bastian (eds). Ökosystemdienstleistungen : Konzept, Methoden und Fallbeispiele , S. 281-290	JF	nicht öffentlich	1	keine Primärstudie, entspricht Grossmann 2012		3	3	9	2.2.2.2.	Vermiedene Hochwasserschäden durch Auenreaktivierung (durch Deichrückverlegung)	Deutschland	Elbe	34658 ha	3	Auen	nein	4	Vermiedene Schäden durch Deichrückverlegung groß (DeichR groß): Deichrückverlegung aller 60 potenziellen Standorte zwischen Elb-Kilometer 117-536 mit einer Fläche von 34658 ha und einem Speichervolumen von 738 Millionen m3. Umwandlung von land- und forstwirtschaftlichen Flächen in Auen (permanente Landnutzungsänderung mit Revitalisierung der Auenfunktionen)	2			165			€/ha/a Vermiedene durchschnittliche Schäden			176.358					176.358			99.9917		1	1	1	5	Vermiedene Schadenskosten durch reduziertes Hochwasser: Nettonutzen der Maßnahme im Vergleich zur Baseline (Business as usual)	Minderung Hochwasserrisiko: Hochwasserrisiko = Extremeereigniss / Eintrittswahrscheinlichkeit / Schäden (Verwendung von eindimensionales hydraulisches Modell). Hochwasserereignisse mit einem Wiederkehrintervall von 2, 10, 20, 50, 100, 200, 500, und 1000 Jahren. Vermiedener Schaden = Differenz zwischen Schaden bei Maßnahme und Schaden bei BAU.	2010	100 Jahre
237		Karlsruhe Virtueller Katalog (KVK) (http://kvk.bibliothek.kit.edu/)	0	Hartje, Volkmar; Malte Grossmann (2013) Ökonomische Bewertung von ÖSD am Beispiel eines Deichrückverlegungsprogramms an der Elbe. In: K. Grunewald und O. Bastian (eds). Ökosystemdienstleistungen : Konzept, Methoden und Fallbeispiele , S. 281-290	JF	nicht öffentlich	1	keine Primärstudie, entspricht Grossmann 2012		3	3	9	2.2.2.2.	Vermiedene Hochwasserschäden durch Auenreaktivierung (durch Deichrückverlegung)	Deutschland	Elbe	9432 ha	3	Auen, renaturiert	nein	4	Vermiedene Schäden durch Deichrückverlegung klein (DeichR klein) (unter gegebenen Umständen eine realistische Option): Deichrückverlegung von 33 potenziellen Standorte zwischen Elb-Kilometer 120,5-536 mit einer Fläche von 9432 ha und einem Speichervolumen von 251 Millionen m3. Umwandlung von land- und forstwirtschaftlichen Flächen in Auen (permanente Landnutzungsänderung mit Revitalisierung der A…	2			68			€/ha/a Vermiedene durchschnittliche Schäden			72.6811					72.6811			99.9917		1	1	1	5	Vermiedene Schadenskosten durch reduziertes Hochwasser: Nettonutzen der Maßnahme im Vergleich zur Baseline (Business as usual)	Minderung Hochwasserrisiko: Hochwasserrisiko = Extremeereigniss / Eintrittswahrscheinlichkeit / Schäden (Verwendung von eindimensionales hydraulisches Modell). Hochwasserereignisse mit einem Wiederkehrintervall von 2, 10, 20, 50, 100, 200, 500, und 1000 Jahren. Vermiedener Schaden = Differenz zwischen Schaden bei Maßnahme und Schaden bei BAU.	2010	100 Jahre
238		Karlsruhe Virtueller Katalog (KVK) (http://kvk.bibliothek.kit.edu/)	0	Hartje, Volkmar; Malte Grossmann (2013) Ökonomische Bewertung von ÖSD am Beispiel eines Deichrückverlegungsprogramms an der Elbe. In: K. Grunewald und O. Bastian (eds). Ökosystemdienstleistungen : Konzept, Methoden und Fallbeispiele , S. 281-290	JF	nicht öffentlich	1	keine Primärstudie, entspricht Grossmann 2012		3	3	9	2.2.2.2.	Vermiedene Hochwasserschäden durch Polder: Grünland mit gesteuerte Flutung bei Hochwasserereignissen	Deutschland	Elbe	25576 ha	1	Grünland, gesteuerte Flutung bei Hochwasser	nein	4	Vermiedene Schäden durch Polder groß: Nutzung landwirtschaftlicher Flächen nur noch als Grünland (kein Acker) mit gesteuerter Betrieb von 31 potenziellen Standorten für Rückhalte-Polder. Elb-Kilometer 117-427 mit einer Gesamtfläche von 25576 Hektar und einem Gesamtspeichervolumen von 494 Millionen m3. (Acker zu Grünland)	2			1015			€/ha/a Vermiedene durchschnittliche Schäden			1084.87					1084.87			99.9917		1	1	1	5	Vermiedene Schadenskosten durch reduziertes Hochwasser: Nettonutzen der Maßnahme im Vergleich zur Baseline (Business as usual)	Minderung Hochwasserrisiko: Hochwasserrisiko = Extremeereigniss / Eintrittswahrscheinlichkeit / Schäden (Verwendung von eindimensionales hydraulisches Modell). Hochwasserereignisse mit einem Wiederkehrintervall von 2, 10, 20, 50, 100, 200, 500, und 1000 Jahren. Vermiedener Schaden = Differenz zwischen Schaden bei Maßnahme und Schaden bei BAU.	2010	100 Jahre
239		Karlsruhe Virtueller Katalog (KVK) (http://kvk.bibliothek.kit.edu/)	0	Hartje, Volkmar; Malte Grossmann (2013) Ökonomische Bewertung von ÖSD am Beispiel eines Deichrückverlegungsprogramms an der Elbe. In: K. Grunewald und O. Bastian (eds). Ökosystemdienstleistungen : Konzept, Methoden und Fallbeispiele , S. 281-290	JF	nicht öffentlich	1	keine Primärstudie, entspricht Grossmann 2012		3	3	9	2.2.2.2.	Vermiedene Hochwasserschäden durch Polder: Grünland mit gesteuerte Flutung bei Hochwasserereignissen	Deutschland	Elbe	3248 ha	1	Grünland, gesteuerte Flutung bei Hochwasser	nein	4	Vermiedene Schäden durch Polder klein: Nutzung landwirtschaftlicher Flächen nur noch als Grünland (kein Acker) mit gesteuerter Betrieb der 5 größten potenziellen Standorten für Rückhalte-Polder. Elb-Kilometer 180 mit einer Gesamtfläche von 3248 Hektar und einem Gesamtspeichervolumen von 138 Millionen m3. (Acker zu Grünland)	2			4120			€/ha/a Vermiedene durchschnittliche Schäden			4403.62					4403.62			99.9917		1	1	1	5	Vermiedene Schadenskosten durch reduziertes Hochwasser: Nettonutzen der Maßnahme im Vergleich zur Baseline (Business as usual)	Minderung Hochwasserrisiko: Hochwasserrisiko = Extremeereigniss / Eintrittswahrscheinlichkeit / Schäden (Verwendung von eindimensionales hydraulisches Modell). Hochwasserereignisse mit einem Wiederkehrintervall von 2, 10, 20, 50, 100, 200, 500, und 1000 Jahren. Vermiedener Schaden = Differenz zwischen Schaden bei Maßnahme und Schaden bei BAU.	2010	100 Jahre
242		Karlsruhe Virtueller Katalog (KVK) (http://kvk.bibliothek.kit.edu/)	0	Hartje, Volkmar; Malte Grossmann (2013) Ökonomische Bewertung von ÖSD am Beispiel eines Deichrückverlegungsprogramms an der Elbe. In: K. Grunewald und O. Bastian (eds). Ökosystemdienstleistungen : Konzept, Methoden und Fallbeispiele , S. 281-290	JF	nicht öffentlich	1	keine Primärstudie, entspricht Grossmann 2012		3	3	9	2.2.2.2.	Vermiedene Hochwasserschäden durch ökologische Polder und Deichrückverlegung: (ökologische) Polder: Grünland mit gesteuerte Flutung bei Hochwasserereignissen nach dem natürlichen/ökologischen Überflutungsregime und Deichrückverlegung (Auenreaktivierung)	Deutschland	Elbe	7545 ha (4143 + 3402 ha)	1	Grünland, gesteuerte Flutung bei Hochwasser und Auen, renaturiert	nein	4	Vermiedene Schäden durch ökologische Polder (Acker zu Grünland) und Deichrückverlegung: (ökologische) Polder: Grünland mit gesteuerte Flutung bei Hochwasserereignissen nach dem natürlichen/ökologischen Überflutungsregime: 6 Polder bei Elb-Kilometer 117-180 mit Gesamtfläche von 4143 ha und Speicher von 92 Millionen m3. Deichrückverlegung: 11 Deichrückverlegungen (Auenreaktivierung) mit einer Fläch…	2			1825			€/ha/a Vermiedene durchschnittliche Schäden			1950.63					1950.63			99.9917		1	1	1	5	Vermiedene Schadenskosten durch reduziertes Hochwasser: Nettonutzen der Maßnahme im Vergleich zur Baseline (Business as usual)	Minderung Hochwasserrisiko: Hochwasserrisiko = Extremeereigniss / Eintrittswahrscheinlichkeit / Schäden (Verwendung von eindimensionales hydraulisches Modell). Hochwasserereignisse mit einem Wiederkehrintervall von 2, 10, 20, 50, 100, 200, 500, und 1000 Jahren. Vermiedener Schaden = Differenz zwischen Schaden bei Maßnahme und Schaden bei BAU.	2010	100 Jahre
243		Karlsruhe Virtueller Katalog (KVK) (http://kvk.bibliothek.kit.edu/)	0	Hartje, Volkmar; Malte Grossmann (2013) Ökonomische Bewertung von ÖSD am Beispiel eines Deichrückverlegungsprogramms an der Elbe. In: K. Grunewald und O. Bastian (eds). Ökosystemdienstleistungen : Konzept, Methoden und Fallbeispiele , S. 281-290	JF	nicht öffentlich	1	keine Primärstudie, entspricht Grossmann 2012		3	3	24	24	Biodiversität	Deutschland	Elbe	35000 ha	3	reaktivierte Flussaue	nein	4	Reaktivierung/Renaturierung von Flussaue	1			1134			€/ha/a aggregierte Zahlungsbereitschaft für Programm für Flussauenrenaturierung mit 35000 ha (auf Grundlage einer Bevölkerung von 18,5 Millionen im Elbe-Einzugsgebiet und durchschnittlich 2,2 Personen pro Haushalt und einer WTP von 4,7 €/HH)			1212.06					1212.06			99.9917		1	1	1	10	Zahlungsbereitschaft (WTP)	basierend auf Meyerhoff 2003, 2006	2010	na
244		Karlsruhe Virtueller Katalog (KVK) (http://kvk.bibliothek.kit.edu/)	0	Hartje, Volkmar; Malte Grossmann (2013) Ökonomische Bewertung von ÖSD am Beispiel eines Deichrückverlegungsprogramms an der Elbe. In: K. Grunewald und O. Bastian (eds). Ökosystemdienstleistungen : Konzept, Methoden und Fallbeispiele , S. 281-290	JF	nicht öffentlich	1	keine Primärstudie, entspricht Grossmann 2012		3	3	24	24	Biodiversität	Deutschland	Elbe	45000 ha	3	reaktivierte Flussaue	nein	4	Reaktivierung/Renaturierung von Flussaue	1			936			€/ha/a aggregierte Zahlungsbereitschaft für Programm für Flussauenrenaturierung mit 45000 ha (auf Grundlage einer Bevölkerung von 18,5 Millionen im Elbe-Einzugsgebiet und durchschnittlich 2,2 Personen pro Haushalt und einer WTP von 5,0 €/HH)			1000.43					1000.43			99.9917		1	1	1	10	Zahlungsbereitschaft (WTP)	basierend auf Meyerhoff 2003, 2006	2010	na
245		Karlsruhe Virtueller Katalog (KVK) (http://kvk.bibliothek.kit.edu/)	0	Hartje, Volkmar; Malte Grossmann (2013) Ökonomische Bewertung von ÖSD am Beispiel eines Deichrückverlegungsprogramms an der Elbe. In: K. Grunewald und O. Bastian (eds). Ökosystemdienstleistungen : Konzept, Methoden und Fallbeispiele , S. 281-290	JF	nicht öffentlich	1	keine Primärstudie, entspricht Grossmann 2012		3	3	24	24	Biodiversität	Deutschland	Elbe	5000 ha	3	reaktivierte Flussaue	nein	4	Reaktivierung/Renaturierung von Flussaue	1			5142			€/ha/a aggregierte Zahlungsbereitschaft für Programm für Flussauenrenaturierung mit 5000 ha (auf Grundlage einer Bevölkerung von 18,5 Millionen im Elbe-Einzugsgebiet und durchschnittlich 2,2 Personen pro Haushalt und einer WTP von 3,1 €/HH)			5495.97					5495.97			99.9917		1	1	1	10	Zahlungsbereitschaft (WTP)	basierend auf Meyerhoff 2003, 2006	2010	na
246		Karlsruhe Virtueller Katalog (KVK) (http://kvk.bibliothek.kit.edu/)	0	Hartje, Volkmar; Malte Grossmann (2013) Ökonomische Bewertung von ÖSD am Beispiel eines Deichrückverlegungsprogramms an der Elbe. In: K. Grunewald und O. Bastian (eds). Ökosystemdienstleistungen : Konzept, Methoden und Fallbeispiele , S. 281-290	JF	nicht öffentlich	1	keine Primärstudie, entspricht Grossmann 2012		3	3	24	24	Biodiversität	Deutschland	Elbe	55000 ha	3	reaktivierte Flussaue	nein	4	Reaktivierung/Renaturierung von Flussaue	1			810			€/ha/a aggregierte Zahlungsbereitschaft für Programm für Flussauenrenaturierung mit 55000 ha (auf Grundlage einer Bevölkerung von 18,5 Millionen im Elbe-Einzugsgebiet und durchschnittlich 2,2 Personen pro Haushalt und einer WTP von 5,3 €/HH)			865.76					865.76			99.9917		1	1	1	10	Zahlungsbereitschaft (WTP)	basierend auf Meyerhoff 2003, 2006	2010	na
247		Karlsruhe Virtueller Katalog (KVK) (http://kvk.bibliothek.kit.edu/)	0	Hartje, Volkmar; Malte Grossmann (2013) Ökonomische Bewertung von ÖSD am Beispiel eines Deichrückverlegungsprogramms an der Elbe. In: K. Grunewald und O. Bastian (eds). Ökosystemdienstleistungen : Konzept, Methoden und Fallbeispiele , S. 281-290	JF	nicht öffentlich	1	keine Primärstudie, entspricht Grossmann 2012		3	3	24	24	Biodiversität	Deutschland	Elbe	55000 ha	3	reaktivierte Flussaue	nein	4	Reaktivierung/Renaturierung von Flussaue	1			5.3			€/Haushalt/a durchschnittliche Zahlungsbereitschaft für Programm für Flussauenrenaturierung			5.66485					2.84666			99.9917		1	3	55000	10	Zahlungsbereitschaft (WTP)	basierend auf Meyerhoff 2003, 2006	2010	na
248		Karlsruhe Virtueller Katalog (KVK) (http://kvk.bibliothek.kit.edu/)	0	Hartje, Volkmar; Malte Grossmann (2013) Ökonomische Bewertung von ÖSD am Beispiel eines Deichrückverlegungsprogramms an der Elbe. In: K. Grunewald und O. Bastian (eds). Ökosystemdienstleistungen : Konzept, Methoden und Fallbeispiele , S. 281-290	JF	nicht öffentlich	1	keine Primärstudie, entspricht Grossmann 2012		3	3	24	24	Biodiversität	Deutschland	Elbe	5000 ha	3	reaktivierte Flussaue	nein	4	Reaktivierung/Renaturierung von Flussaue	1	3.1		3.1			€/Haushalt/a durchschnittliche Zahlungsbereitschaft für Programm für Flussauenrenaturierung	3.3134		3.3134			1.66503		1.66503			99.9917		1	3	5000	10	Zahlungsbereitschaft (WTP)	basierend auf Meyerhoff 2003, 2006	2010	na
249		Karlsruhe Virtueller Katalog (KVK) (http://kvk.bibliothek.kit.edu/)	0	Hartje, Volkmar; Malte Grossmann (2013) Ökonomische Bewertung von ÖSD am Beispiel eines Deichrückverlegungsprogramms an der Elbe. In: K. Grunewald und O. Bastian (eds). Ökosystemdienstleistungen : Konzept, Methoden und Fallbeispiele , S. 281-290	JF	nicht öffentlich	1	keine Primärstudie, entspricht Grossmann 2012		3	3	24	24	Biodiversität	Deutschland	Elbe	15000 ha	3	reaktivierte Flussaue	nein	4	Reaktivierung/Renaturierung von Flussaue	1			3.8			€/Haushalt/a durchschnittliche Zahlungsbereitschaft für Programm für Flussauenrenaturierung			4.06159					2.041			99.9917		1	3	15000	10	Zahlungsbereitschaft (WTP)	basierend auf Meyerhoff 2003, 2006	2010	na
250		Karlsruhe Virtueller Katalog (KVK) (http://kvk.bibliothek.kit.edu/)	0	Hartje, Volkmar; Malte Grossmann (2013) Ökonomische Bewertung von ÖSD am Beispiel eines Deichrückverlegungsprogramms an der Elbe. In: K. Grunewald und O. Bastian (eds). Ökosystemdienstleistungen : Konzept, Methoden und Fallbeispiele , S. 281-290	JF	nicht öffentlich	1	keine Primärstudie, entspricht Grossmann 2012		3	3	24	24	Biodiversität	Deutschland	Elbe	25000 ha	3	reaktivierte Flussaue	nein	4	Reaktivierung/Renaturierung von Flussaue	1			4.3			€/Haushalt/a durchschnittliche Zahlungsbereitschaft für Programm für Flussauenrenaturierung			4.59601					2.30955			99.9917		1	3	25000	10	Zahlungsbereitschaft (WTP)	basierend auf Meyerhoff 2003, 2006	2010	na
251		Karlsruhe Virtueller Katalog (KVK) (http://kvk.bibliothek.kit.edu/)	0	Hartje, Volkmar; Malte Grossmann (2013) Ökonomische Bewertung von ÖSD am Beispiel eines Deichrückverlegungsprogramms an der Elbe. In: K. Grunewald und O. Bastian (eds). Ökosystemdienstleistungen : Konzept, Methoden und Fallbeispiele , S. 281-290	JF	nicht öffentlich	1	keine Primärstudie, entspricht Grossmann 2012		3	3	24	24	Biodiversität	Deutschland	Elbe	35000 ha	3	reaktivierte Flussaue	nein	4	Reaktivierung/Renaturierung von Flussaue	1			4.7			€/Haushalt/a durchschnittliche Zahlungsbereitschaft für Programm für Flussauenrenaturierung			5.02354					2.52439			99.9917		1	3	35000	10	Zahlungsbereitschaft (WTP)	basierend auf Meyerhoff 2003, 2006	2010	na
252		Karlsruhe Virtueller Katalog (KVK) (http://kvk.bibliothek.kit.edu/)	0	Hartje, Volkmar; Malte Grossmann (2013) Ökonomische Bewertung von ÖSD am Beispiel eines Deichrückverlegungsprogramms an der Elbe. In: K. Grunewald und O. Bastian (eds). Ökosystemdienstleistungen : Konzept, Methoden und Fallbeispiele , S. 281-290	JF	nicht öffentlich	1	keine Primärstudie, entspricht Grossmann 2012		3	3	24	24	Biodiversität	Deutschland	Elbe	45000 ha	3	reaktivierte Flussaue	nein	4	Reaktivierung/Renaturierung von Flussaue	1			5			€/Haushalt/a durchschnittliche Zahlungsbereitschaft für Programm für Flussauenrenaturierung			5.3442					2.68553			99.9917		1	3	45000	10	Zahlungsbereitschaft (WTP)	basierend auf Meyerhoff 2003, 2006	2010	na
253	105	WS	0	Hauk, S., Wittkopf, S. & Knoke, T., 2014. Analysis of commercial short rotation coppices in Bavaria, southern Germany. Biomass and Bioenergy, 67, pp.401–412. Available at: http://linkinghub.elsevier.com/retrieve/pii/S0961953414002992.	BB		0	keine Bewertung		1	2																															1		na
760			0	Menkaus, S., & Lober, D. J. (1996). International ecotourism and the valuation of tropical rainforests in Costa Rica. Journal of Environmental Management, 47, 1–10.	JF	http://studentresearch.wcp.muohio.edu/morefeb03/costarica/costa_rica_tourism.pdf	1	1	Tropical rainforests have many values beyond the timber they hold and their potential as sites for agriculture and cattle grazing. This study examined one of these additional values, rainforests as places for ecotourism. The study determined the value that tourists from the U.S. place on Costa Rican rainforests as ecotourism destinations, using the Monteverde Cloud Forest Reserve as a sampling si…	1	1	19	3.1.1.	Ecotourism (US tourists)	Costa Rica	Monteverde Cloud Forest Biological Reserve (MCFR)	10 000 ha	4	Rainforest	ja	8		2			4500000			US$/a value of ecotourism of the Reserve from US tourists			6.77053e+06					677.053			59.9198	1	1	1	10000	1	Travel cost		1990 (These surveys were conducted over a 3-month period from June to August 1990.)	NA
254	106	Schellhorn, M. Instrumente der Rechenschaft über die Inanspruchnahme der natürlichen Umwelt - Umweltrechnungslegung. 2. Auflage, Wiesbaden: Dt. Univ.-Verl., Wiesbaden: Gabler, 1997, doi: 10.1007/978-3-663-09066-3	0	Heinz, I. et al. Krankheitskosten durch Luftverschmutzung, Wirtschaftswissenschaftliche Beiträge, Band 28, Physica Verlag, Heidelberg 1990	SS		0	keine eigenen Bewertungen, siehe Heinz, I. Zur ökonomischen Bewertung von Materialschäden durch Luftverschmutzung, In: Kosten der Umweltverschmutzung, Umweltbundesamt, Bericht 7/86, 1986.																																		1		na
255	107	Kuik, O.J., Oosterhuis, F.H. & Jansen, H.M.A., Holm, K. and Ewers, H.J. (1992). ASSESSMENT OF BENEFITS OF ENVIRONMENTAL MEASURES. Graham & Trotman, London.	0	Heinz, I. Zur ökonomischen Bewertung von Materialschäden durch Luftverschmutzung, In: Kosten der Umweltverschmutzung, Umweltbundesamt, Bericht 7/86, 1986.	SS		0	Umweltverschmutzungsbedingte Veränderung von ÖSL, kein Bezug zu UBA-Umwandlungsformen; Bewertung von Materialschäden durch Luftverschmuitzung, wie Gebäude, Eisenkonstruktionen und Fensterreinigung																																		1		na
256	108	Endres, A. et al. Der Nutzen des Umweltschutzes - Synthese der Ergenbnisse des Forschungsschwerpunktprogramms "Kosten der Umweltverschmutzung/Nutzen des Umweltschutzes", Bericht 12/91 des Umweltbundesamtes, Berlin 1991, S. 10f	0	Heinz, I., Klaaßen-Mielke, R., Barthe, S.: Ökonomische Bewertung von Gesundheitsschäden durch Luftverunreinigungen, INFU, Institut für Umweltschutz der Universität Dortmund, Dortmund, Juli 1987, UFO-Plan-Nr. 101 03 110 - 01	SS		0	Umweltverschmutzungsbedingte Veränderung von ÖSL, kein Bezug zu UBA-Umwandlungsformen; Gesundheitsschäden und Gesundheitskosten durch Luftverunreinigungen im Ruhrgebiet im Vergleich zum Münster-Sauerland																																		1		na
773			0	Henseleit, M. (2006). Möglichkeiten der Berücksichtigung der Nachfrage der Bevölkerung nach Biodiversität am Beispiel von Grünland in Nordrhein-Westfalen bei der Ausgestaltung eines ergebnisorientierten Honorierungskonzepts im Rahmen des Vertragsnaturschutzes. Göttingen: Cuvillier Verlag.	BB		1	1		3	3	24	24	Biodiversität	Deutschland	Befragung: Bonn, Rhein-Sieg-Kreis, Kreis Euskirchen; bewertetes Programm: NRW		1b	Grünland	ja	8		1			21.34	10		€/HH/a für "Erhaltung ökologisch bedeutsamer Wiesen"			25.0513	11.7391				12.5886	5.89906		91.0417		1	3		10	face-to-face-Interviews; angegebene Werte unter Nichtberücksichtigung extremer WTPs (200+ €)	Abfrage der Zahlungsbereitschaft für ein nicht näher spezifiziertes Programm zum Erhalt von ökologisch wertvollen Wiesen in NRW	2004	na
257	109	WS	0	Henseler, M. et al., 2015. The mitigation potential and cost efficiency of abatement-based payments for the production of short-rotation coppices in Germany. Biomass and Bioenergy, 81, pp.592–601. Available at: http://linkinghub.elsevier.com/retrieve/pii/S0961953415300775.	BB		0	keine Bewertung		1	2																															1		na
783			0	Hirschfeld, J., Weller, P., Sagebiel, J., Elsasser, P. (2016): Ökonomische Bewertung von Ökosystemleistungen der Landnutzung. In: Fick, J., Gömann, H. (Hrsg.) (2016): Wechselwirkungen zwischen Landnutzung und Klimawandel. Heidelberg et al.: Springer	BB		1	1		3	3	18	3.1.1.	Waldanteil an der Landschaft	Deutschland	Gesamtdeutschland		2	Ackerland	nein	7	Veränderungen innerhalb des gegebenen Biotoptyps	1	75					€/Kopf/a für Erhöhung um 10%	75.8457					75.8457					105.683		1	3	1	12	Choice Experiment; 6 verschiedene Fragebogenversionen (Wald, Landwirtschaft, generelle Landschaft mit je zwei Versionen); über Internet-Panel; payment vehicle "Finanzieller Jahresbeitrag zum Landschaftsfonds"	vor CE Abfrage der Landschaftsnutzung, danach Landschaftspräferenzen und Einstellung zur Landnutzung, soziodemografische Fragen; Bewertung konstruierter Landschaften mit Annahme, im Umkreis von ca. 15 km vorhanden	2013	nein
784			0	Hirschfeld, J., Weller, P., Sagebiel, J., Elsasser, P. (2016): Ökonomische Bewertung von Ökosystemleistungen der Landnutzung. In: Fick, J., Gömann, H. (Hrsg.) (2016): Wechselwirkungen zwischen Landnutzung und Klimawandel. Heidelberg et al.: Springer	BB		1	1		3	3	18	3.1.1.	Feldgrößen	Deutschland	Gesamtdeutschland		2	Ackerland	nein	7	Veränderungen innerhalb des gegebenen Biotoptyps	1	-34					€/Kopf/a für Halbierung	-34.3834					-34.3834					105.683		1	3	1	12	Choice Experiment; 6 verschiedene Fragebogenversionen (Wald, Landwirtschaft, generelle Landschaft mit je zwei Versionen); über Internet-Panel; payment vehicle "Finanzieller Jahresbeitrag zum Landschaftsfonds"	vor CE Abfrage der Landschaftsnutzung, danach Landschaftspräferenzen und Einstellung zur Landnutzung, soziodemografische Fragen; Bewertung konstruierter Landschaften mit Annahme, im Umkreis von ca. 15 km vorhanden	2013	nein
785			1	Hirschfeld, J., Weller, P., Sagebiel, J., Elsasser, P. (2016): Ökonomische Bewertung von Ökosystemleistungen der Landnutzung. In: Fick, J., Gömann, H. (Hrsg.) (2016): Wechselwirkungen zwischen Landnutzung und Klimawandel. Heidelberg et al.: Springer	BB		1	1		3	3	18	3.1.1.	Feldgrößen	Deutschland	Gesamtdeutschland		2	Ackerland	nein	8	Veränderungen innerhalb des gegebenen Biotoptyps	1	-30					€/Kopf/a für Verdopplung	-30.3383					-30.3383					105.683		1	3	1	12	Choice Experiment; 6 verschiedene Fragebogenversionen (Wald, Landwirtschaft, generelle Landschaft mit je zwei Versionen); über Internet-Panel; payment vehicle "Finanzieller Jahresbeitrag zum Landschaftsfonds"	vor CE Abfrage der Landschaftsnutzung, danach Landschaftspräferenzen und Einstellung zur Landnutzung, soziodemografische Fragen; Bewertung konstruierter Landschaften mit Annahme, im Umkreis von ca. 15 km vorhanden	2013	nein
786			1	Hirschfeld, J., Weller, P., Sagebiel, J., Elsasser, P. (2016): Ökonomische Bewertung von Ökosystemleistungen der Landnutzung. In: Fick, J., Gömann, H. (Hrsg.) (2016): Wechselwirkungen zwischen Landnutzung und Klimawandel. Heidelberg et al.: Springer	BB		1	1		3	3	24	24	Biodiversität	Deutschland	Gesamtdeutschland		2	Ackerland	nein	8	Veränderungen innerhalb des gegebenen Biotoptyps	1	22					€/Kopf/a für Vogelindikator auf 85 Punkte	22.2481					22.2481					105.683		1	3	1	12	Choice Experiment; 6 verschiedene Fragebogenversionen (Wald, Landwirtschaft, generelle Landschaft mit je zwei Versionen); über Internet-Panel; payment vehicle "Finanzieller Jahresbeitrag zum Landschaftsfonds"	vor CE Abfrage der Landschaftsnutzung, danach Landschaftspräferenzen und Einstellung zur Landnutzung, soziodemografische Fragen; Bewertung konstruierter Landschaften mit Annahme, im Umkreis von ca. 15 km vorhanden	2013	nein
787			1	Hirschfeld, J., Weller, P., Sagebiel, J., Elsasser, P. (2016): Ökonomische Bewertung von Ökosystemleistungen der Landnutzung. In: Fick, J., Gömann, H. (Hrsg.) (2016): Wechselwirkungen zwischen Landnutzung und Klimawandel. Heidelberg et al.: Springer	BB		1	1		3	3	24	24	Biodiversität	Deutschland	Gesamtdeutschland		2b	Ackerland (Kommentar: höhere Biodiv = Extensivierung?) 2a->2b?	nein	8	Veränderungen innerhalb des gegebenen Biotoptyps	1	53					€/Kopf/a für Vogelindikator auf 105 Punkte	53.5976					53.5976					105.683		1	3	1	12	Choice Experiment; 6 verschiedene Fragebogenversionen (Wald, Landwirtschaft, generelle Landschaft mit je zwei Versionen); über Internet-Panel; payment vehicle "Finanzieller Jahresbeitrag zum Landschaftsfonds"	vor CE Abfrage der Landschaftsnutzung, danach Landschaftspräferenzen und Einstellung zur Landnutzung, soziodemografische Fragen; Bewertung konstruierter Landschaften mit Annahme, im Umkreis von ca. 15 km vorhanden	2013	nein
788			1	Hirschfeld, J., Weller, P., Sagebiel, J., Elsasser, P. (2016): Ökonomische Bewertung von Ökosystemleistungen der Landnutzung. In: Fick, J., Gömann, H. (Hrsg.) (2016): Wechselwirkungen zwischen Landnutzung und Klimawandel. Heidelberg et al.: Springer	BB		1	1		3	3	18	3.1.1.	Grünlandanteil	Deutschland	Gesamtdeutschland		2	Ackerland	nein	8	Veränderungen innerhalb des gegebenen Biotoptyps	1	14					€/Kopf/a für Grünlandanteil auf 10%	14.1579					14.1579					105.683		1	3	1	12	Choice Experiment; 6 verschiedene Fragebogenversionen (Wald, Landwirtschaft, generelle Landschaft mit je zwei Versionen); über Internet-Panel; payment vehicle "Finanzieller Jahresbeitrag zum Landschaftsfonds"	vor CE Abfrage der Landschaftsnutzung, danach Landschaftspräferenzen und Einstellung zur Landnutzung, soziodemografische Fragen; Bewertung konstruierter Landschaften mit Annahme, im Umkreis von ca. 15 km vorhanden	2013	nein
789			1	Hirschfeld, J., Weller, P., Sagebiel, J., Elsasser, P. (2016): Ökonomische Bewertung von Ökosystemleistungen der Landnutzung. In: Fick, J., Gömann, H. (Hrsg.) (2016): Wechselwirkungen zwischen Landnutzung und Klimawandel. Heidelberg et al.: Springer	BB		1	1		3	3	18	3.1.1.	Waldanteil	Deutschland	Gesamtdeutschland		5	Wald	nein	8	Veränderungen innerhalb des gegebenen Biotoptyps	1	-80,32					€/Kopf/a für Rückgang um 10% (Stichprobe 1)	#VALUE!					#VALUE!					105.683		1	3	1	12	Choice Experiment; 6 verschiedene Fragebogenversionen (Wald, Landwirtschaft, generelle Landschaft mit je zwei Versionen); über Internet-Panel; payment vehicle "Finanzieller Jahresbeitrag zum Landschaftsfonds"	vor CE Abfrage der Landschaftsnutzung, danach Landschaftspräferenzen und Einstellung zur Landnutzung, soziodemografische Fragen; Bewertung konstruierter Landschaften mit Annahme, im Umkreis von ca. 15 km vorhanden	2013	nein
790			1	Hirschfeld, J., Weller, P., Sagebiel, J., Elsasser, P. (2016): Ökonomische Bewertung von Ökosystemleistungen der Landnutzung. In: Fick, J., Gömann, H. (Hrsg.) (2016): Wechselwirkungen zwischen Landnutzung und Klimawandel. Heidelberg et al.: Springer	BB		1	1		3	3	18	3.1.1.	Waldanteil	Deutschland	Gesamtdeutschland		5	Wald	nein	8	Veränderungen innerhalb des gegebenen Biotoptyps	1	63.33					€/Kopf/a für Erhöhung um 10% (Stichprobe 1)	64.0441					64.0441					105.683		1	3	1	12	Choice Experiment; 6 verschiedene Fragebogenversionen (Wald, Landwirtschaft, generelle Landschaft mit je zwei Versionen); über Internet-Panel; payment vehicle "Finanzieller Jahresbeitrag zum Landschaftsfonds"	vor CE Abfrage der Landschaftsnutzung, danach Landschaftspräferenzen und Einstellung zur Landnutzung, soziodemografische Fragen; Bewertung konstruierter Landschaften mit Annahme, im Umkreis von ca. 15 km vorhanden	2013	nein
791			1	Hirschfeld, J., Weller, P., Sagebiel, J., Elsasser, P. (2016): Ökonomische Bewertung von Ökosystemleistungen der Landnutzung. In: Fick, J., Gömann, H. (Hrsg.) (2016): Wechselwirkungen zwischen Landnutzung und Klimawandel. Heidelberg et al.: Springer	BB		1	1		3	3	18	3.1.1.	Feldgrößen	Deutschland	Gesamtdeutschland		5	Wald	nein	8	Veränderungen innerhalb des gegebenen Biotoptyps	1	-45,31					€/Kopf/a für Halbierung (Stichprobe 1)	#VALUE!					#VALUE!					105.683		1	3	1	12	Choice Experiment; 6 verschiedene Fragebogenversionen (Wald, Landwirtschaft, generelle Landschaft mit je zwei Versionen); über Internet-Panel; payment vehicle "Finanzieller Jahresbeitrag zum Landschaftsfonds"	vor CE Abfrage der Landschaftsnutzung, danach Landschaftspräferenzen und Einstellung zur Landnutzung, soziodemografische Fragen; Bewertung konstruierter Landschaften mit Annahme, im Umkreis von ca. 15 km vorhanden	2013	nein
792			1	Hirschfeld, J., Weller, P., Sagebiel, J., Elsasser, P. (2016): Ökonomische Bewertung von Ökosystemleistungen der Landnutzung. In: Fick, J., Gömann, H. (Hrsg.) (2016): Wechselwirkungen zwischen Landnutzung und Klimawandel. Heidelberg et al.: Springer	BB		1	1		3	3	18	3.1.1.	Feldgrößen	Deutschland	Gesamtdeutschland		5	Wald	nein	8	Veränderungen innerhalb des gegebenen Biotoptyps	1	-40,96					€/Kopf/a für Verdopplung (Stichprobe 1)	#VALUE!					#VALUE!					105.683		1	3	1	12	Choice Experiment; 6 verschiedene Fragebogenversionen (Wald, Landwirtschaft, generelle Landschaft mit je zwei Versionen); über Internet-Panel; payment vehicle "Finanzieller Jahresbeitrag zum Landschaftsfonds"	vor CE Abfrage der Landschaftsnutzung, danach Landschaftspräferenzen und Einstellung zur Landnutzung, soziodemografische Fragen; Bewertung konstruierter Landschaften mit Annahme, im Umkreis von ca. 15 km vorhanden	2013	nein
793			1	Hirschfeld, J., Weller, P., Sagebiel, J., Elsasser, P. (2016): Ökonomische Bewertung von Ökosystemleistungen der Landnutzung. In: Fick, J., Gömann, H. (Hrsg.) (2016): Wechselwirkungen zwischen Landnutzung und Klimawandel. Heidelberg et al.: Springer	BB		1	1		3	3	18	3.1.1.	Unterwuchs	Deutschland	Gesamtdeutschland		2	Wald	nein	8	Veränderungen innerhalb des gegebenen Biotoptyps	1	-68,67					€/Kopf/a für Halbierung	#VALUE!					#VALUE!					105.683		1	3	1	12	Choice Experiment; 6 verschiedene Fragebogenversionen (Wald, Landwirtschaft, generelle Landschaft mit je zwei Versionen); über Internet-Panel; payment vehicle "Finanzieller Jahresbeitrag zum Landschaftsfonds"	vor CE Abfrage der Landschaftsnutzung, danach Landschaftspräferenzen und Einstellung zur Landnutzung, soziodemografische Fragen; Bewertung konstruierter Landschaften mit Annahme, im Umkreis von ca. 15 km vorhanden	2013	nein
794			1	Hirschfeld, J., Weller, P., Sagebiel, J., Elsasser, P. (2016): Ökonomische Bewertung von Ökosystemleistungen der Landnutzung. In: Fick, J., Gömann, H. (Hrsg.) (2016): Wechselwirkungen zwischen Landnutzung und Klimawandel. Heidelberg et al.: Springer	BB		1	1		3	3	18	3.1.1.	Nadelbaumanteil	Deutschland	Gesamtdeutschland		5	Wald	nein	8	Veränderungen innerhalb des gegebenen Biotoptyps	1	-124,48					€/Kopf/a für 70%	#VALUE!					#VALUE!					105.683		1	3	1	12	Choice Experiment; 6 verschiedene Fragebogenversionen (Wald, Landwirtschaft, generelle Landschaft mit je zwei Versionen); über Internet-Panel; payment vehicle "Finanzieller Jahresbeitrag zum Landschaftsfonds"	vor CE Abfrage der Landschaftsnutzung, danach Landschaftspräferenzen und Einstellung zur Landnutzung, soziodemografische Fragen; Bewertung konstruierter Landschaften mit Annahme, im Umkreis von ca. 15 km vorhanden	2013	nein
795			1	Hirschfeld, J., Weller, P., Sagebiel, J., Elsasser, P. (2016): Ökonomische Bewertung von Ökosystemleistungen der Landnutzung. In: Fick, J., Gömann, H. (Hrsg.) (2016): Wechselwirkungen zwischen Landnutzung und Klimawandel. Heidelberg et al.: Springer	BB		1	1		3	3	18	3.1.1.	Erntealter	Deutschland	Gesamtdeutschland		5	Wald	nein	8	Veränderungen innerhalb des gegebenen Biotoptyps	1	37.75					€/Kopf/a für +20 Jahre	38.1757					38.1757					105.683		1	3	1	12	Choice Experiment; 6 verschiedene Fragebogenversionen (Wald, Landwirtschaft, generelle Landschaft mit je zwei Versionen); über Internet-Panel; payment vehicle "Finanzieller Jahresbeitrag zum Landschaftsfonds"	vor CE Abfrage der Landschaftsnutzung, danach Landschaftspräferenzen und Einstellung zur Landnutzung, soziodemografische Fragen; Bewertung konstruierter Landschaften mit Annahme, im Umkreis von ca. 15 km vorhanden	2013	nein
796			1	Hirschfeld, J., Weller, P., Sagebiel, J., Elsasser, P. (2016): Ökonomische Bewertung von Ökosystemleistungen der Landnutzung. In: Fick, J., Gömann, H. (Hrsg.) (2016): Wechselwirkungen zwischen Landnutzung und Klimawandel. Heidelberg et al.: Springer	BB		1	1		3	3	18	3.1.1.	Waldanteil	Deutschland	Gesamtdeutschland		5	Wald	nein	8	Veränderungen innerhalb des gegebenen Biotoptyps	1	-91,99					€/Kopf/a für Rückgang um 10% (Stichprobe 2)	#VALUE!					#VALUE!					105.683		1	3	1	12	Choice Experiment; 6 verschiedene Fragebogenversionen (Wald, Landwirtschaft, generelle Landschaft mit je zwei Versionen); über Internet-Panel; payment vehicle "Finanzieller Jahresbeitrag zum Landschaftsfonds"	vor CE Abfrage der Landschaftsnutzung, danach Landschaftspräferenzen und Einstellung zur Landnutzung, soziodemografische Fragen; Bewertung konstruierter Landschaften mit Annahme, im Umkreis von ca. 15 km vorhanden	2013	nein
797			1	Hirschfeld, J., Weller, P., Sagebiel, J., Elsasser, P. (2016): Ökonomische Bewertung von Ökosystemleistungen der Landnutzung. In: Fick, J., Gömann, H. (Hrsg.) (2016): Wechselwirkungen zwischen Landnutzung und Klimawandel. Heidelberg et al.: Springer	BB		1	1		3	3	18	3.1.1.	Waldanteil	Deutschland	Gesamtdeutschland		5	Wald	nein	8	Veränderungen innerhalb des gegebenen Biotoptyps	1	65.82					€/Kopf/a für Erhöhung um 10% (Stichprobe 2)	66.5622					66.5622					105.683		1	3	1	12	Choice Experiment; 6 verschiedene Fragebogenversionen (Wald, Landwirtschaft, generelle Landschaft mit je zwei Versionen); über Internet-Panel; payment vehicle "Finanzieller Jahresbeitrag zum Landschaftsfonds"	vor CE Abfrage der Landschaftsnutzung, danach Landschaftspräferenzen und Einstellung zur Landnutzung, soziodemografische Fragen; Bewertung konstruierter Landschaften mit Annahme, im Umkreis von ca. 15 km vorhanden	2013	nein
798			1	Hirschfeld, J., Weller, P., Sagebiel, J., Elsasser, P. (2016): Ökonomische Bewertung von Ökosystemleistungen der Landnutzung. In: Fick, J., Gömann, H. (Hrsg.) (2016): Wechselwirkungen zwischen Landnutzung und Klimawandel. Heidelberg et al.: Springer	BB		1	1		3	3	18	3.1.1.	Feldgrößen	Deutschland	Gesamtdeutschland		5	Wald	nein	8	Veränderungen innerhalb des gegebenen Biotoptyps	1	-53,87					€/Kopf/a für Halbierung (Stichprobe 2)	#VALUE!					#VALUE!					105.683		1	3	1	12	Choice Experiment; 6 verschiedene Fragebogenversionen (Wald, Landwirtschaft, generelle Landschaft mit je zwei Versionen); über Internet-Panel; payment vehicle "Finanzieller Jahresbeitrag zum Landschaftsfonds"	vor CE Abfrage der Landschaftsnutzung, danach Landschaftspräferenzen und Einstellung zur Landnutzung, soziodemografische Fragen; Bewertung konstruierter Landschaften mit Annahme, im Umkreis von ca. 15 km vorhanden	2013	nein
799			1	Hirschfeld, J., Weller, P., Sagebiel, J., Elsasser, P. (2016): Ökonomische Bewertung von Ökosystemleistungen der Landnutzung. In: Fick, J., Gömann, H. (Hrsg.) (2016): Wechselwirkungen zwischen Landnutzung und Klimawandel. Heidelberg et al.: Springer	BB		1	1		3	3	18	3.1.1.	Feldgrößen	Deutschland	Gesamtdeutschland		5	Wald	nein	8	Veränderungen innerhalb des gegebenen Biotoptyps	1	-38,13					€/Kopf/a für Verdopplung (Stichprobe 2)	#VALUE!					#VALUE!					105.683		1	3	1	12	Choice Experiment; 6 verschiedene Fragebogenversionen (Wald, Landwirtschaft, generelle Landschaft mit je zwei Versionen); über Internet-Panel; payment vehicle "Finanzieller Jahresbeitrag zum Landschaftsfonds"	vor CE Abfrage der Landschaftsnutzung, danach Landschaftspräferenzen und Einstellung zur Landnutzung, soziodemografische Fragen; Bewertung konstruierter Landschaften mit Annahme, im Umkreis von ca. 15 km vorhanden	2013	nein
800			1	Hirschfeld, J., Weller, P., Sagebiel, J., Elsasser, P. (2016): Ökonomische Bewertung von Ökosystemleistungen der Landnutzung. In: Fick, J., Gömann, H. (Hrsg.) (2016): Wechselwirkungen zwischen Landnutzung und Klimawandel. Heidelberg et al.: Springer	BB		1	1		3	3	24	24	Artenvielfalt	Deutschland	Gesamtdeutschland		2	Wald	nein	8	Veränderungen innerhalb des gegebenen Biotoptyps	1	54.96					€/Kopf/a für Vogelindikator auf 85 Punkte	55.5797					55.5797					105.683		1	3	1	12	Choice Experiment; 6 verschiedene Fragebogenversionen (Wald, Landwirtschaft, generelle Landschaft mit je zwei Versionen); über Internet-Panel; payment vehicle "Finanzieller Jahresbeitrag zum Landschaftsfonds"	vor CE Abfrage der Landschaftsnutzung, danach Landschaftspräferenzen und Einstellung zur Landnutzung, soziodemografische Fragen; Bewertung konstruierter Landschaften mit Annahme, im Umkreis von ca. 15 km vorhanden	2013	nein
801			1	Hirschfeld, J., Weller, P., Sagebiel, J., Elsasser, P. (2016): Ökonomische Bewertung von Ökosystemleistungen der Landnutzung. In: Fick, J., Gömann, H. (Hrsg.) (2016): Wechselwirkungen zwischen Landnutzung und Klimawandel. Heidelberg et al.: Springer	BB		1	1		3	3	24	24	Artenvielfalt	Deutschland	Gesamtdeutschland		5	Wald	nein	8	Veränderungen innerhalb des gegebenen Biotoptyps	1	62.68					€/Kopf/a für Vogelindikator auf 105 Punkte	63.3868					63.3868					105.683		1	3	1	12	Choice Experiment; 6 verschiedene Fragebogenversionen (Wald, Landwirtschaft, generelle Landschaft mit je zwei Versionen); über Internet-Panel; payment vehicle "Finanzieller Jahresbeitrag zum Landschaftsfonds"	vor CE Abfrage der Landschaftsnutzung, danach Landschaftspräferenzen und Einstellung zur Landnutzung, soziodemografische Fragen; Bewertung konstruierter Landschaften mit Annahme, im Umkreis von ca. 15 km vorhanden	2013	nein
802			1	Hirschfeld, J., Weller, P., Sagebiel, J., Elsasser, P. (2016): Ökonomische Bewertung von Ökosystemleistungen der Landnutzung. In: Fick, J., Gömann, H. (Hrsg.) (2016): Wechselwirkungen zwischen Landnutzung und Klimawandel. Heidelberg et al.: Springer	BB		1	1		3	3	18	3.1.1.	ungenutzte Waldflächen	Deutschland	Gesamtdeutschland		5	Wald	nein	8	Veränderungen innerhalb des gegebenen Biotoptyps	1	-59,11					€/Kopf/a für 0%	#VALUE!					#VALUE!					105.683		1	3	1	12	Choice Experiment; 6 verschiedene Fragebogenversionen (Wald, Landwirtschaft, generelle Landschaft mit je zwei Versionen); über Internet-Panel; payment vehicle "Finanzieller Jahresbeitrag zum Landschaftsfonds"	vor CE Abfrage der Landschaftsnutzung, danach Landschaftspräferenzen und Einstellung zur Landnutzung, soziodemografische Fragen; Bewertung konstruierter Landschaften mit Annahme, im Umkreis von ca. 15 km vorhanden	2013	nein
803			1	Hirschfeld, J., Weller, P., Sagebiel, J., Elsasser, P. (2016): Ökonomische Bewertung von Ökosystemleistungen der Landnutzung. In: Fick, J., Gömann, H. (Hrsg.) (2016): Wechselwirkungen zwischen Landnutzung und Klimawandel. Heidelberg et al.: Springer	BB		1	1		3	3	18	3.1.1.	exotische Arten	Deutschland	Gesamtdeutschland		5	Wald	nein	8	Veränderungen innerhalb des gegebenen Biotoptyps	1	-33,58					€/Kopf/a für Halbierung	#VALUE!					#VALUE!					105.683		1	3	1	12	Choice Experiment; 6 verschiedene Fragebogenversionen (Wald, Landwirtschaft, generelle Landschaft mit je zwei Versionen); über Internet-Panel; payment vehicle "Finanzieller Jahresbeitrag zum Landschaftsfonds"	vor CE Abfrage der Landschaftsnutzung, danach Landschaftspräferenzen und Einstellung zur Landnutzung, soziodemografische Fragen; Bewertung konstruierter Landschaften mit Annahme, im Umkreis von ca. 15 km vorhanden	2013	nein
804			1	Hirschfeld, J., Weller, P., Sagebiel, J., Elsasser, P. (2016): Ökonomische Bewertung von Ökosystemleistungen der Landnutzung. In: Fick, J., Gömann, H. (Hrsg.) (2016): Wechselwirkungen zwischen Landnutzung und Klimawandel. Heidelberg et al.: Springer	BB		1	1		3	3	18	3.1.1.	exotische Arten	Deutschland	Gesamtdeutschland		5	Wald	nein	8	Veränderungen innerhalb des gegebenen Biotoptyps	1	-182,35					€/Kopf/a für Verdopplung	#VALUE!					#VALUE!					105.683		1	3	1	12	Choice Experiment; 6 verschiedene Fragebogenversionen (Wald, Landwirtschaft, generelle Landschaft mit je zwei Versionen); über Internet-Panel; payment vehicle "Finanzieller Jahresbeitrag zum Landschaftsfonds"	vor CE Abfrage der Landschaftsnutzung, danach Landschaftspräferenzen und Einstellung zur Landnutzung, soziodemografische Fragen; Bewertung konstruierter Landschaften mit Annahme, im Umkreis von ca. 15 km vorhanden	2013	nein
258	110	Karlsruhe Virtueller Katalog (KVK) (http://kvk.bibliothek.kit.edu/)	0	Hirschfeld, Jesko; Alexandra Dehnhardt ; Daniel Drünkler (2008) Ecosystem services of alluvial floodplains in an ecologically extended cost-benefit analysis / In: Ecosystem services of natural and semi-natural ecosystems and ecologically sound land use : papers and presentations of the Workshop "Economic Valuation of Biological Diversity - Ecosystem Services" ; International Academy for Nature Co…	JF	https://www.bfn.de/fileadmin/MDB/documents/service/skript237.pdf	0	Folien aus Präsentation, keine eigenständige Studie. Originalstudie nicht gefunden.																																		1		na
259	111	Karlsruhe Virtueller Katalog (KVK) (http://kvk.bibliothek.kit.edu/)	0	Höft, Annika 2011 Ableitung ergebnisorientiert honorierbarer ökologischer Leistungen der Landwirtschaft am Beispiel einer Region in Nord-Ostdeutschland/Höft, Annika. - 2011	JF	http://rosdok.uni-rostock.de/file/rosdok_disshab_0000000811/rosdok_derivate_0000004869/Dissertation_Hoeft_2012.pdf	0	keine monetäre Bewertung von ÖSL. Bewertung von Opportunitätskosten der Grünlandbewirtschaftung																																		1		na
653			0	Murthy, I.K. et al (2005): Financial valuation of non-timber forest product flows in Uttara Kannada district, Western Ghats, Karnataka. Current Science 88(10): 1573-1579.	BB		1	1	A study was undertaken to evaluate the flow of nontimber forest products (NTFPs) in Uttara Kannada district, Western Ghats. NTFPs are being collected in different forest zones of the district. The diversity, however, varies with availability and local knowledge, with communities gathering about 50% of the species available in the evergreen zone to about 40% in the semi evergreen and dry deciduous…	1	2	26	26	non-timber forest products (NTFP)	Indien	Uttata Kannada	10291 ha	4	evergreen forest	ja	8		1	1801		1801			Rs/ha/a	173.805		173.805			173.805		173.805			65.8282	18.3465	1	1	1	9	Bewertung anhand der Marktpreise der betreffenden NTFPs	Befragung von Haushalten in der Region bez der dem Wald entnommenen NTFPs	na	nein
654			1	Ricketts et al., 2004 T.H. Ricketts, G.C. Daily, P.R. Ehrlich, C.D. Michener Economic value of tropical forest to coffee production Proc. Natl. Acad. Sci., 101 (304) (2004), pp. 12579–12582	SS	http://www.pnas.org/content/101/34/12579.full	1	1	Can economic forces be harnessed for biodiversity conservation? The answer hinges on characterizing the value of nature, a tricky business from biophysical, socioeconomic, and ethical perspectives. Although the societal benefits of native ecosystems are clearly immense, they remain largely unquantified for all but a few services. Here, we estimate the value of tropical forest in supplying pollina…	1	2	14	2.3.1.1.	Pollination	Costa Rica	Finca Santa coffee farm in Valle General, Costa Rica and the adjacent tropical forest fragments	537 ha (46 ha and 111 ha forest patches; 480 ha in calculation considered coffee plantation)	4	tropical/premontane moist forest patches, Coffea arabica plants	ja	3	value of forest patches for coffee production	1		61716				$/ha/a		65951.6					122.815				84.3631	1	1	1	537	9	combination of farm yield and market prices to estimate the income contribution	1) biophysical field mesurement based on distance gradients 2) economic estimation by using farm yield and market prices to estimate the income contribution	2000-2003	no
260	112	Schellhorn, M. Instrumente der Rechenschaft über die Inanspruchnahme der natürlichen Umwelt - Umweltrechnungslegung. 2. Auflage, Wiesbaden: Dt. Univ.-Verl., Wiesbaden: Gabler, 1997, doi: 10.1007/978-3-663-09066-3	0	Holm-Müller, K. Die Nachfrage nach Umweltqualität in der Bundesrepublik Deutschland, in: Zeitschrift für angewandte Umweltforschung (ZAU), Sonderheft 3, 1992, S. 35-46, hier S. 35	SS		0	Zahlungsbereitschaft zur Zufriedenheit mit Umweltqualität ohne Ausweisung von konkreten Ökosystemen; Untersuchung des embedding effects																																		1		na
261	113		0	Holm-Müller, K., Hansen, H., Klockmann, M. et al. (1991): Die Nachfrage nach Umweltqualität in der Bundesrepublik Deutschland. Umweltbundeamt Berichte 4/91. Forschungsbericht 10103110/11. Erich Schmidt Verlag, Berlin.	JF		1	1		4	3	24	24	Biodiversität	Deutschland	Deutschland		7	Gesamtheit der Landschaft	ja	8		1			16.12			DM/Haushalt/Monat durchschnittliche Zahlungsbereitschaft je Monat je Haushalt = maximale Summe, die die Haushalte zu zahlen bereit wären, wenn damit das Artensterben beendet werden könnte; die Zahlungsbreitschaft für Artenschutz ist höher als für Verbesserung von Trinkwasser, Erholungsgebiete, Lärm, Gewässer, Luft;			13.4895					81.3439			65.3		1.95583	3		10	Zahlungsbereitschaft = maximale Summe, die die Haushalte zu zahlen bereit wären, wenn damit das Artensterben beendet werden könnte	3300 Haushalte befragt (300 Haushalte je Bundesland in 11 Bundesländern); Zusätzliche Kontrollstichproben von 2x 250 Interviews zur Überprüfung von strategischen Verhalten mit einem Skalentest = 3800 Haushalte insgesamt	1988	nein
805			2	Horbat, A., Meyerhoff, J., Hartje, V., Dehnhardt, A. (2016): Auenentwicklung und Auenverbund an der Unteren Mittelelbe. Endbericht des Modul 2: Erfassung und Bewertung von Ökosystemleistungen	BB/AD		1	1		4		11	2.3.4.	Nährstoffretention	Deutschland, Brandenburg / Sachsen-Anhalt	Fallbeispiele im UNESCO-Biosphärenreservat Flusslandschaft Elbe	64,26 ha	3	Auenwald	ja	4	Vergrößerung der Auenfläche durch Deichrückverlegungen, gezielte Extensivierung der Nutzung	2	649.51					€/ha/a bei Vergrößerung der aktiven Auenfläche von 4748 auf 6426 ha (N-Retention)	649.51					649.51					106.875		1	1	1	3	Ersatzkostenmethode		2016	Für alle im Projekt betrachteten ÖSL wurde eine KNA für den Zeitraum von 50 und 100 Jahren vorgenommen
806			2	Horbat, A., Meyerhoff, J., Hartje, V., Dehnhardt, A. (2016): Auenentwicklung und Auenverbund an der Unteren Mittelelbe. Endbericht des Modul 2: Erfassung und Bewertung von Ökosystemleistungen	BB/AD		1	1		4		11	2.3.4.	Nährstoffretention	Deutschland, Brandenburg / Sachsen-Anhalt	Fallbeispiele im UNESCO-Biosphärenreservat Flusslandschaft Elbe	84,94 ha	3	Auenwald	ja	4	Vergrößerung der Auenfläche durch Deichrückverlegungen, gezielte Extensivierung der Nutzung	2	615.72					€/ha/a bei Vergrößerung der aktiven Aue von 4748 ha auf 8494 ha (N-Retention)	615.72					615.72					106.875		1	1	1	3	Ersatzkostenmethode		2016	Für alle im Projekt betrachteten ÖSL wurde eine KNA für den Zeitraum von 50 und 100 Jahren vorgenommen
807			2	Horbat, A., Meyerhoff, J., Hartje, V., Dehnhardt, A. (2016): Auenentwicklung und Auenverbund an der Unteren Mittelelbe. Endbericht des Modul 2: Erfassung und Bewertung von Ökosystemleistungen	BB/AD		1	1		4		11	2.3.4.	Nährstoffretention	Deutschland, Brandenburg / Sachsen-Anhalt	Fallbeispiele im UNESCO-Biosphärenreservat Flusslandschaft Elbe	64,26 ha	3	Auenwald	ja	4	Vergrößerung der Auenfläche durch Deichrückverlegungen, gezielte Extensivierung der Nutzung	2	233.22					€/ha/a bei Vergrößerung der aktiven Auenfläche von 4748 auf 6426 ha (P-Retention)	233.22					233.22					106.875		1	1	1	3	Ersatzkostenmethode		2016	Für alle im Projekt betrachteten ÖSL wurde eine KNA für den Zeitraum von 50 und 100 Jahren vorgenommen
808			2	Horbat, A., Meyerhoff, J., Hartje, V., Dehnhardt, A. (2016): Auenentwicklung und Auenverbund an der Unteren Mittelelbe. Endbericht des Modul 2: Erfassung und Bewertung von Ökosystemleistungen	BB/AD		1	1		4		11	2.3.4.	Nährstoffretention	Deutschland, Brandenburg / Sachsen-Anhalt	Fallbeispiele im UNESCO-Biosphärenreservat Flusslandschaft Elbe	84,94 ha	3	Auenwald	ja	4	Vergrößerung der Auenfläche durch Deichrückverlegungen, gezielte Extensivierung der Nutzung	2	229.11					€/ha/a bei Vergrößerung der aktiven Aue von 4748 ha auf 8494 ha (P-Retention)	229.11					229.11					106.875		1	1	1	3	Ersatzkostenmethode		2016	Für alle im Projekt betrachteten ÖSL wurde eine KNA für den Zeitraum von 50 und 100 Jahren vorgenommen
650			0	Horne, P. et al. (2005): Multiple-use management of forest recreation sites: a spatially explicit choice experiment. Forest Ecology and Management 207: 189-199.	BB		0	Finnland, kein Regenwald	This study examined visitors’ preferences for forest management at five adjacent municipal recreation sites in Finland, using a spatially explicit choice experiment. The study design accounted for changes in scenery and biodiversity indices in the forest environment resulting from forest management practices. Respondents were asked to choose their preferred management option from alternative mana…	1	2
659			0	Shultz, S.D.; Pinazzo-Salinas, Jorge A.; Cifuentes-Arias, Miguel. Opportunities and limitations of contingent valuation surveys to determine national park entrance fees: evidence from Costa Rica. Environment and Development Economics. v. 3, no. 1 p. 131-149. 1998.	SS	http://journals.cambridge.org/action/displayAbstract?fromPage=online&aid=49769&fileId=S1355770X98000072	1	1	A contingent valuation method (CVM) survey to determine foreign and resident willingness to pay (WTP) for return visits to two different Costa Rican national parks was administered in 1995. WTP values were estimated for future entrance fees associated with proposed improvements to infrastructure and services in the Poas Volcano and the Manuel Antonio parks. Resulting logistic CVM models were stat…	1	2	26	26	improvements to infrastructure and services of park (not specified)	Costa Rica	Poas Volcano National Park	5600 ha	4	tropical highland forest	ja	3	WTP for future or repeat visits, contingent upon their infrastructure and services being improved	1			11			$/visit (resident)			14.1906					14.1906			69.8828	1	1	4	1	10	closed-end dichotomous choice contingent valuation method	1) Survey of National Parks visitors 2) Eestimate of the true Hicksian equivalent surplus and calculation of logit dichotomous choice model	1995	no
660			0	Shultz, S.D.; Pinazzo-Salinas, Jorge A.; Cifuentes-Arias, Miguel. Opportunities and limitations of contingent valuation surveys to determine national park entrance fees: evidence from Costa Rica. Environment and Development Economics. v. 3, no. 1 p. 131-149. 1998.	SS	http://journals.cambridge.org/action/displayAbstract?fromPage=online&aid=49769&fileId=S1355770X98000072	1	1	A contingent valuation method (CVM) survey to determine foreign and resident willingness to pay (WTP) for return visits to two different Costa Rican national parks was administered in 1995. WTP values were estimated for future entrance fees associated with proposed improvements to infrastructure and services in the Poas Volcano and the Manuel Antonio parks. Resulting logistic CVM models were stat…	1	2	26	26	improvements to infrastructure and services of park (not specified)	Costa Rica	Poas Volcano National Park	5600 ha	4	tropical highland forest	ja	3	WTP for future or repeat visits, contingent upon their infrastructure and services being improved	1			23			$/visit (foreigner)			29.6714					29.6714			69.8828	1	1	4	1	10	closed-end dichotomous choice contingent valuation method	1) Survey of National Parks visitors 2) Eestimate of the true Hicksian equivalent surplus and calculation of logit dichotomous choice model	1995	no
661			0	Shultz, S.D.; Pinazzo-Salinas, Jorge A.; Cifuentes-Arias, Miguel. Opportunities and limitations of contingent valuation surveys to determine national park entrance fees: evidence from Costa Rica. Environment and Development Economics. v. 3, no. 1 p. 131-149. 1998.	SS	http://journals.cambridge.org/action/displayAbstract?fromPage=online&aid=49769&fileId=S1355770X98000072	1	1	A contingent valuation method (CVM) survey to determine foreign and resident willingness to pay (WTP) for return visits to two different Costa Rican national parks was administered in 1995. WTP values were estimated for future entrance fees associated with proposed improvements to infrastructure and services in the Poas Volcano and the Manuel Antonio parks. Resulting logistic CVM models were stat…	1	2	26	26	improvements to infrastructure and services of park (not specified)	Costa Rica	Manuel Antonio National Park	737 ha (682 ha jungle, 55 ha beach)	4	tropical jungle and pristine beaches	ja	3	WTP for future or repeat visits, contingent upon their infrastructure and services being improved	1			13			$/visit (resident)			16.7708					16.7708			69.8828	1	1	4	1	10	closed-end dichotomous choice contingent valuation method	1) Survey of National Parks visitors 2) Eestimate of the true Hicksian equivalent surplus and calculation of logit dichotomous choice model	1995	no
662			0	Shultz, S.D.; Pinazzo-Salinas, Jorge A.; Cifuentes-Arias, Miguel. Opportunities and limitations of contingent valuation surveys to determine national park entrance fees: evidence from Costa Rica. Environment and Development Economics. v. 3, no. 1 p. 131-149. 1998.	SS	http://journals.cambridge.org/action/displayAbstract?fromPage=online&aid=49769&fileId=S1355770X98000072	1	1	A contingent valuation method (CVM) survey to determine foreign and resident willingness to pay (WTP) for return visits to two different Costa Rican national parks was administered in 1995. WTP values were estimated for future entrance fees associated with proposed improvements to infrastructure and services in the Poas Volcano and the Manuel Antonio parks. Resulting logistic CVM models were stat…	1	2	26	26	improvements to infrastructure and services of park (not specified)	Costa Rica	Manuel Antonio National Park	737 ha (682 ha jungle, 55 ha beach)	4	tropical jungle and pristine beaches	ja	3	WTP for future or repeat visits, contingent upon their infrastructure and services being improved	1			14			$/visit (foreigner)			18.0608					18.0608			69.8828	1	1	4	1	10	closed-end dichotomous choice contingent valuation method	1) Survey of National Parks visitors 2) Eestimate of the true Hicksian equivalent surplus and calculation of logit dichotomous choice model	1995	no
757			0	Tobias, D. and Mendelsohn, R. (1991). Valuing ecotourism in a tropical rain-forest reserve. Ambio, 20(2), 91–93.	JF	https://www.jstor.org/stable/4313783	1	1	This study measures the value of ecotourism at a tropical rain-forest site in Costa Rica using the travel cost method. By observing travel behavior, the study reveals that Costa Rican visitors are willing to pay considerably for the experience of visiting the site. The present value of the site per hectare, based on domestic and foreign use alone, is found to be 1-2 magnitudes greater than the pu…	1	1	19	3.1.1.	Ecotourism (Costa Rican nationals)	Costa Rica	Monteverde Cloud Forest Biological Reserve (MCFR)	10 000 ha	4	Rainforest	ja	8		2			35			US$/visit by Costa Rican nationals (domestic tourists)			58.1813					58.1813			54.2331	1	1	4	per visit	1	Travel cost		1988	NA
758			0	Tobias, D. and Mendelsohn, R. (1991). Valuing ecotourism in a tropical rain-forest reserve. Ambio, 20(2), 91–93.	JF	https://www.jstor.org/stable/4313783	1	1	This study measures the value of ecotourism at a tropical rain-forest site in Costa Rica using the travel cost method. By observing travel behavior, the study reveals that Costa Rican visitors are willing to pay considerably for the experience of visiting the site. The present value of the site per hectare, based on domestic and foreign use alone, is found to be 1-2 magnitudes greater than the pu…	1	1	19	3.1.1.	Ecotourism (Costa Rican nationals)	Costa Rica	Monteverde Cloud Forest Biological Reserve (MCFR)	10 000 ha	4	Rainforest	ja	8		2		97500			116200	US$/a value of ecotourism of the Reserve from tourists from Costa Rica (domestic tourism)		162076			193162		16.2076			19.3162	54.2331	1	1	1	10000	1	Travel cost		1988	NA
726			0	van Beukering, P. J. H., Herman, S. J. C., & Janssen, M. A. (2003). Economic valuation of the Leuser National Park in Sumatra. Indonesia. Ecological Economics, 44(1), 43–62.	JF	http://www.sciencedirect.com/science/article/pii/S0921800902002240	1	1	The Leuser Ecosystem in Northern Sumatra is officially protected by its status as an Indonesian national park. Nevertheless, it remains under severe threat of deforestation. Rainforest destruction has already caused a decline in ecological functions and services. Besides, it is affecting numerous economic activities in and around the Leuser National Park. The objectives of this study are twofold:…	1	2	2	1.1.2.	Water supply	Indonesien	Leuser Ecosystem, Sumatra	2500000 ha	4	Rainforest	nein	3	Scenario (1) 'conservation' subtracted from scenario (2) ‘deforestation’ (implying a continuation of the current trend of clear-cutting). Own calculation for the purpose of this database.	1			-1720000000			US$ value of forest lost due to deforestation for provision of water for drinking and use in industry over the period of 2000-2030 at 4% discount rate (difference between scenario (1) 'conservation scenario' and scenario (2) 'deforestation scenario'). Own calculation for the purpose of this database.			-1.90958e+09					-763.833			81.2026	1	1	1	2500000	17	Market price for drinking and industrial use; modelling.	For the prupose of this database, the value lost/gained due to deforestation was used (the difference between 'deforestation scenario' and 'conservation scenario')	2001	2000 - 2030
727			0	van Beukering, P. J. H., Herman, S. J. C., & Janssen, M. A. (2003). Economic valuation of the Leuser National Park in Sumatra. Indonesia. Ecological Economics, 44(1), 43–62.	JF	http://www.sciencedirect.com/science/article/pii/S0921800902002240	1	1	The Leuser Ecosystem in Northern Sumatra is officially protected by its status as an Indonesian national park. Nevertheless, it remains under severe threat of deforestation. Rainforest destruction has already caused a decline in ecological functions and services. Besides, it is affecting numerous economic activities in and around the Leuser National Park. The objectives of this study are twofold:…	1	2	1	1.1.1.4.	Fisheries	Indonesien	Leuser Ecosystem, Sumatra	2500000 ha	4	Rainforest	nein	3	Scenario (1) 'conservation' subtracted from scenario (2) ‘deforestation’ (implying a continuation of the current trend of clear-cutting). Own calculation for the purpose of this database.	1			-102000000			US$ value of forest lost due to deforestation for provision of water for drinking and use in industry over the period of 2000-2030 at 4% discount rate (difference between scenario (1) 'conservation scenario' and scenario (2) 'deforestation scenario'). Own calculation for the purpose of this database.			-1.13243e+08					-45.2971			81.2026	1	1	1	2500000	17	Market price of fish; modelling.	For the prupose of this database, the value lost/gained due to deforestation was used (the difference between 'deforestation scenario' and 'conservation scenario')	2001	2000 - 2030
728			0	van Beukering, P. J. H., Herman, S. J. C., & Janssen, M. A. (2003). Economic valuation of the Leuser National Park in Sumatra. Indonesia. Ecological Economics, 44(1), 43–62.	JF	http://www.sciencedirect.com/science/article/pii/S0921800902002240	1	1	The Leuser Ecosystem in Northern Sumatra is officially protected by its status as an Indonesian national park. Nevertheless, it remains under severe threat of deforestation. Rainforest destruction has already caused a decline in ecological functions and services. Besides, it is affecting numerous economic activities in and around the Leuser National Park. The objectives of this study are twofold:…	1	2	9	2.2.2.2.	Flood prevention	Indonesien	Leuser Ecosystem, Sumatra	2500000 ha	4	Rainforest	nein	3	Scenario (1) 'conservation' subtracted from scenario (2) ‘deforestation’ (implying a continuation of the current trend of clear-cutting). Own calculation for the purpose of this database.	2			-368000000			US$ value of forest lost due to deforestation for provision of water for drinking and use in industry over the period of 2000-2030 at 4% discount rate (difference between scenario (1) 'conservation scenario' and scenario (2) 'deforestation scenario'). Own calculation for the purpose of this database.			-4.08562e+08					-163.425			81.2026	1	1	1	2500000	17	Avoided damage cost from floods, market price; modelling.	For the prupose of this database, the value lost/gained due to deforestation was used (the difference between 'deforestation scenario' and 'conservation scenario')	2001	2000 - 2030
729			0	van Beukering, P. J. H., Herman, S. J. C., & Janssen, M. A. (2003). Economic valuation of the Leuser National Park in Sumatra. Indonesia. Ecological Economics, 44(1), 43–62.	JF	http://www.sciencedirect.com/science/article/pii/S0921800902002240	1	1	The Leuser Ecosystem in Northern Sumatra is officially protected by its status as an Indonesian national park. Nevertheless, it remains under severe threat of deforestation. Rainforest destruction has already caused a decline in ecological functions and services. Besides, it is affecting numerous economic activities in and around the Leuser National Park. The objectives of this study are twofold:…	1	2	1	1.1.1.1.	Agricultural production	Indonesien	Leuser Ecosystem, Sumatra	2500000 ha	4	Rainforest	nein	3	Scenario (1) 'conservation' subtracted from scenario (2) ‘deforestation’ (implying a continuation of the current trend of clear-cutting). Own calculation for the purpose of this database.	1			857000000			US$ value of forest lost due to deforestation for provision of water for drinking and use in industry over the period of 2000-2030 at 4% discount rate (difference between scenario (1) 'conservation scenario' and scenario (2) 'deforestation scenario'). Own calculation for the purpose of this database.			9.51461e+08					380.584			81.2026	1	1	1	2500000	17	Market price of agricultural products; modelling.	For the prupose of this database, the value lost/gained due to deforestation was used (the difference between 'deforestation scenario' and 'conservation scenario')	2001	2000 - 2030
730			0	van Beukering, P. J. H., Herman, S. J. C., & Janssen, M. A. (2003). Economic valuation of the Leuser National Park in Sumatra. Indonesia. Ecological Economics, 44(1), 43–62.	JF	http://www.sciencedirect.com/science/article/pii/S0921800902002240	1	1	The Leuser Ecosystem in Northern Sumatra is officially protected by its status as an Indonesian national park. Nevertheless, it remains under severe threat of deforestation. Rainforest destruction has already caused a decline in ecological functions and services. Besides, it is affecting numerous economic activities in and around the Leuser National Park. The objectives of this study are twofold:…	1	2	12	2.2.1.	Erosion control benefiting Hydro-power production	Indonesien	Leuser Ecosystem, Sumatra	2500000 ha	4	Rainforest	nein	3	Scenario (1) 'conservation' subtracted from scenario (2) ‘deforestation’ (implying a continuation of the current trend of clear-cutting). Own calculation for the purpose of this database.	1			-646000000			US$ value of forest lost due to deforestation for provision of water for drinking and use in industry over the period of 2000-2030 at 4% discount rate (difference between scenario (1) 'conservation scenario' and scenario (2) 'deforestation scenario'). Own calculation for the purpose of this database.			-7.17204e+08					-286.882			81.2026	1	1	1	2500000	17	Market price of electricity; modelling.	For the prupose of this database, the value lost/gained due to deforestation was used (the difference between 'deforestation scenario' and 'conservation scenario')	2001	2000 - 2030
731			0	van Beukering, P. J. H., Herman, S. J. C., & Janssen, M. A. (2003). Economic valuation of the Leuser National Park in Sumatra. Indonesia. Ecological Economics, 44(1), 43–62.	JF	http://www.sciencedirect.com/science/article/pii/S0921800902002240	1	1	The Leuser Ecosystem in Northern Sumatra is officially protected by its status as an Indonesian national park. Nevertheless, it remains under severe threat of deforestation. Rainforest destruction has already caused a decline in ecological functions and services. Besides, it is affecting numerous economic activities in and around the Leuser National Park. The objectives of this study are twofold:…	1	2	19	3.1.1.	Tourism	Indonesien	Leuser Ecosystem, Sumatra	2500000 ha	4	Rainforest	nein	3	Scenario (1) 'conservation' subtracted from scenario (2) ‘deforestation’ (implying a continuation of the current trend of clear-cutting). Own calculation for the purpose of this database.	1			-657000000			US$ value of forest lost due to deforestation for provision of water for drinking and use in industry over the period of 2000-2030 at 4% discount rate (difference between scenario (1) 'conservation scenario' and scenario (2) 'deforestation scenario'). Own calculation for the purpose of this database.			-7.29416e+08					-291.767			81.2026	1	1	1	2500000	17	WTP and Market price; modelling.	For the prupose of this database, the value lost/gained due to deforestation was used (the difference between 'deforestation scenario' and 'conservation scenario')	2001	2000 - 2030
262	114	Schellhorn, M. Instrumente der Rechenschaft über die Inanspruchnahme der natürlichen Umwelt - Umweltrechnungslegung. 2. Auflage, Wiesbaden: Dt. Univ.-Verl., Wiesbaden: Gabler, 1997, doi: 10.1007/978-3-663-09066-3	0	Hübler, K.H. Schablitzki, G. Kosten der Bodenbelastungen in den alten Bundesländern, in: Zeitschrift für angewandte Umweltforschung (ZAU), Sonderheft 3, 1992, S. 63-72	SS		0	keine eigene Bewertung, aus Hübler, K.H., Schablitzki, G. Volkswirtschaftliche Verluste durch Bodenbelastung in der Bundesrepublik Deutschland, berichte 10/91 des Umweltbundesamts, Berlin 1991, S. 42																																		1		na
263	115	Schellhorn, M. Instrumente der Rechenschaft über die Inanspruchnahme der natürlichen Umwelt - Umweltrechnungslegung. 2. Auflage, Wiesbaden: Dt. Univ.-Verl., Wiesbaden: Gabler, 1997, doi: 10.1007/978-3-663-09066-3	0	Hübler, K.H., Schablitzki, G. Volkswirtschaftliche Verluste durch Bodenbelastung in der Bundesrepublik Deutschland, berichte 10/91 des Umweltbundesamts, Berlin 1991, S. 42	SS		1	0		4	3				Deutschland	ehemalige BRD	na	6	Mittel-und Großstädte	ja	8	Inwertsetzung versiegelter Fläche	1			160			DM/ m2			117.66					1.1766e+06			74.3083		1.95583	2	0.0001	9	ortsübliche Bodenpreise	ortsübliche Bodenpreise in Mittel- und Großstädten (durchschnittlicher Gewerbe- und Baulandpreis von 10 Städten) nach Ststistischen Bundesamt als Zahlungsbereitschaft für Bebauung genommen Sicherheitsabschlag von 20% von Bewertung abgezogen, um Kosten gegenüber Kleinstädten nicht überzubewerten	1992	nein
264	116	Schellhorn, M. Instrumente der Rechenschaft über die Inanspruchnahme der natürlichen Umwelt - Umweltrechnungslegung. 2. Auflage, Wiesbaden: Dt. Univ.-Verl., Wiesbaden: Gabler, 1997, doi: 10.1007/978-3-663-09066-3	0	Hübler, K.H., Schablitzki, G. Volkswirtschaftliche Verluste durch Bodenbelastung in der Bundesrepublik Deutschland, berichte 10/91 des Umweltbundesamts, Berlin 1991, S. 42	SS		1	0		4	3				Deutschland	ehemalige BRD	na	6	Mittel-und Großstädte	ja	8	Inwertsetzung versiegelter Fläche	1			115			DM/ m2			84.5679					845679			74.3083		1.95583	2	0.0001	9	ortsübliche Bodenpreise	ortsübliche Bodenpreise in Mittel- und Großstädten (durchschnittlicher Gewerbe- und Baulandpreis von 10 Städten) nach Ststistischen Bundesamt als Zahlungsbereitschaft für Bebauung genommen Sicherheitsabschlag von 20% von Bewertung abgezogen, um Kosten gegenüber Kleinstädten nicht überzubewerten	1992	nein
265	117	Schellhorn, M. Instrumente der Rechenschaft über die Inanspruchnahme der natürlichen Umwelt - Umweltrechnungslegung. 2. Auflage, Wiesbaden: Dt. Univ.-Verl., Wiesbaden: Gabler, 1997, doi: 10.1007/978-3-663-09066-3	0	Hübler, K.H., Schablitzki, G. Volkswirtschaftliche Verluste durch Bodenbelastung in der Bundesrepublik Deutschland, berichte 10/91 des Umweltbundesamts, Berlin 1991, S. 42	SS		1	0		4	3				Deutschland	ehemalige BRD	na	6	Mittel-und Großstädte	ja	8	Inwertsetzung versiegelter Fläche	1			70			DM/ m2			51.4761					514761			74.3083		1.95583	2	0.0001	9	na	na	1992	nein
266	118	Schellhorn, M. Instrumente der Rechenschaft über die Inanspruchnahme der natürlichen Umwelt - Umweltrechnungslegung. 2. Auflage, Wiesbaden: Dt. Univ.-Verl., Wiesbaden: Gabler, 1997, doi: 10.1007/978-3-663-09066-3	0	Hübler, K.H., Schablitzki, G. Volkswirtschaftliche Verluste durch Bodenbelastung in der Bundesrepublik Deutschland, berichte 10/91 des Umweltbundesamts, Berlin 1991, S. 42	SS		0	kein konkreter Bezug zu "UBA Umwandlungsprozessen"; hauptsächlich Kosten durch Schadstoffeinträge (Pflanzenschutzmittel, cadmiumhaltige Düngemittel, schadstoffhaltige Klärschlemme) aus Landwirtschaft, Siedlungstätigkeit, Gewerbe und Industrie sowie Verkehr ohne konkreten Bezug zu Landnutzungstypen. Viele Expertenschätzung auf Grund fehlender Daten.																																		1		na
267		Schellhorn, M. Instrumente der Rechenschaft über die Inanspruchnahme der natürlichen Umwelt - Umweltrechnungslegung. 2. Auflage, Wiesbaden: Dt. Univ.-Verl., Wiesbaden: Gabler, 1997, doi: 10.1007/978-3-663-09066-3	0	Isecke, B. et al. Volkswirtschaftliche Verluste durch umweltverschmutzungsbedingte Materialschäden in der Bundesrepublik Deutschland, Text 36/91 des Umweltbundesamtes, Berlin 1991	SS		0	0, da keine Bewertung von ÖSL oder Biodiversität																																		1		na
268	119	Schellhorn, M. Instrumente der Rechenschaft über die Inanspruchnahme der natürlichen Umwelt - Umweltrechnungslegung. 2. Auflage, Wiesbaden: Dt. Univ.-Verl., Wiesbaden: Gabler, 1997, doi: 10.1007/978-3-663-09066-3	0	Isecke, Bernd; Weltschev, Margit; Heinz, Ingo: Volkswirtschaftliche Verluste durch umweltverschmutzungsbedingte Materialschäden in der Bundesrepublik Deutschland, Texte 36/91 des Umweltbundesamts, Berlin 1991.	SS		0	fehlende Studie																																		1		na
269	120	Endres, A. et al. Der Nutzen des Umweltschutzes - Synthese der Ergenbnisse des Forschungsschwerpunktprogramms "Kosten der Umweltverschmutzung/Nutzen des Umweltschutzes", Bericht 12/91 des Umweltbundesamtes, Berlin 1991, S. 10f	0	Isecke, Bernd; Weltschev, Margit; Heinz, Ingo: Volkswirtschaftliche Verluste durch umweltverschmutzungsbedingte Materialschäden in der Bundesrepublik Deutschland, Texte 36/91 des Umweltbundesamts, Berlin 1991.	SS		0	Umweltverschmutzungsbedingte Veränderung von ÖSL, kein Bezug zu UBA-Umwandlungsformen; Immissionsbedingte Materialschäden ausgewälter Sachgüter, wie Freileitungsmasten, Brücken, Wohngebäude etz.																																		1		na
270	121	BfN Literature (https://www.bfn.de/0318_veroeffentlichungen-wert.html)	0	Job et al. 2006 Ökonomische Effekte von Großschutzgebieten, Leitfaden zur Erfassung der regionalwirtschaftlichen Wirkungen des Tourismus in Großschutzgebieten BfN-Skripten 151, 2006. (1,2 MB)	JF	https://www.bfn.de/fileadmin/MDB/documents/skript151.pdf	0	Methodenbeschreibung ohne eigene Bewertung																																		1		na
271	122	WS	0	Job, H. & Mayer, M., 2012. Forestry vs. Nature protection in forests: regional economic opportunity-costs of the Bavarian Forest National Park. ALLGEMEINE FORST UND JAGDZEITUNG, 183(7-8), pp.129–144.	BB		0	keine eigenen Bewertungen		1	2																															1		na
273	123		0	Job, H. (2008): Estimating the Regional Impacts of Tourism to National Parks - two Case Studies from Germany. Gaia 17 (S1), 134-142.	BB		1	keine Bewertung, Wertschöpfungsanalyse		1	1	19	3.1.1.	Tourismus	Deutschland	Berchtesgarden	209 qkm	7	na	ja	8		1			6000000			$			5.76425e+06								92.375	1	1	6	20900		Analyse des Beitrags des NP-spezifischen Tourismus zur Gesamtwertschöpfung in der Region		2003/2005	nein
272			0	Job, H. (2008): Estimating the Regional Impacts of Tourism to National Parks - two Case Studies from Germany. Gaia 17 (S1), 134-142.	BB		1	keine Bewertung, Wertschöpfungsanalyse		1	1	19	3.1.1.	Tourismus	Deutschland	Müritz	322 qkm	7	na	ja	8		1			3800000			$			3.65069e+06								92.375	1	1	6	32200		value added analysis Analyse des Beitrags des NP-spezifischen Tourismus zur Gesamtwertschöpfung in der Region		2003/2005	nein
274	124		0	Job, H. 2010 Regionalökonomische Effekte des Tourismus in deutschen Nationalparken. Präsentation auf Tagung „Naturerbe Buchenwälder“ in Ebrach/Steigerwald, 17.07.2010	JF	http://www.bund-naturschutz.de/fileadmin/download/wald/Buchenwaldtagung_Job_17-07-2010_web.pdf	1	keine Bewertung, Wertschöpfungsanalyse		5	1	19	3.1.1.	Recreation / Erholungswert	Deutschland	Nationalpark Berchtesgaden		7	Landschaft, Mosaik aus verschiedenen Ökosystemen	ja	8		1		44.27				€/Tag Ausgaben je Besucher		47.3175									99.9917		1	4	na			Naturparktouristen = 44,27€/Tag x 114000 "bewusste" Nationalparkbesucher
275			0	Job, H. 2010 Regionalökonomische Effekte des Tourismus in deutschen Nationalparken. Präsentation auf Tagung „Naturerbe Buchenwälder“ in Ebrach/Steigerwald, 17.07.2010	JF	http://www.bund-naturschutz.de/fileadmin/download/wald/Buchenwaldtagung_Job_17-07-2010_web.pdf	1	keine Bewertung, Wertschöpfungsanalyse		5	1	19	3.1.1.	Recreation / Erholungswert	Deutschland	Nationalpark Kellerwald-Edersee		7	Landschaft, Mosaik aus verschiedenen Ökosystemen	ja	8		1		20.14				€/Tag Ausgaben je Besucher		21.5264									99.9917		1	4	na			Naturparktouristen = 20,14€/Tag x 52000 "bewusste" Nationalparkbesucher
276			0	Job, H. 2010 Regionalökonomische Effekte des Tourismus in deutschen Nationalparken. Präsentation auf Tagung „Naturerbe Buchenwälder“ in Ebrach/Steigerwald, 17.07.2010	JF	http://www.bund-naturschutz.de/fileadmin/download/wald/Buchenwaldtagung_Job_17-07-2010_web.pdf	1	keine Bewertung, Wertschöpfungsanalyse		5	1	19	3.1.1.	Recreation / Erholungswert	Deutschland	Nationalpark Berchtesgaden		7	Landschaft, Mosaik aus verschiedenen Ökosystemen	ja	8		1			9300000			€/a (Bruttoumsatz/Jahr)			9.9402e+06								99.9917		1	6	na			Naturparktouristen = 44,27€/Tag x 114000 "bewusste" Nationalparkbesucher
277			0	Job, H. 2010 Regionalökonomische Effekte des Tourismus in deutschen Nationalparken. Präsentation auf Tagung „Naturerbe Buchenwälder“ in Ebrach/Steigerwald, 17.07.2010	JF	http://www.bund-naturschutz.de/fileadmin/download/wald/Buchenwaldtagung_Job_17-07-2010_web.pdf	1	keine Bewertung, Wertschöpfungsanalyse		5	1	19	3.1.1.	Recreation / Erholungswert	Deutschland	Nationalpark Kellerwald-Edersee		7	Landschaft, Mosaik aus verschiedenen Ökosystemen	ja	8		1			1050000			€/a (Bruttoumsatz/Jahr)			1.12228e+06								99.9917		1	6	na			Naturparktouristen = 20,14€/Tag x 52000 "bewusste" Nationalparkbesucher
280	125	BfN Literature (https://www.bfn.de/0318_veroeffentlichungen-wert.html)	0	Job, H., B. Harrer, D. Metzler, D. Hajezadeh-Alamdary 2005. Ökonomische Effekte von Großschutzgebieten, Untersuchung der Bedeutung von Großschutzgebieten für den Tourismus und die wirtschaftliche Entwicklung der Region. BfN-Skripten 135.	JF	https://www.bfn.de/fileadmin/MDB/documents/skript151.pdf	1	keine Bewertung, Wertschöpfungsanalyse		4	1	19	3.1.1.	Recreation / Erholungswert	Deutschland	Naturpark Altmühltal	3 000 km²	7	Landschaft, Mosaik aus verschiedenen Ökosystemen	ja	8		1			20704100			€/a (Bruttoumsatz/Jahr)			2.43048e+07					81.016			91.0417		1	1	300000		Ausgaben / Tag / Besucher	Naturparktouristen = 20704100€ (11,70€/Tag x 573000 Tagestouristen; 41,54€/Tag 337000 Langzeittouristen);	2004	nein
278		BfN Literature (https://www.bfn.de/0318_veroeffentlichungen-wert.html)	0	Job, H., B. Harrer, D. Metzler, D. Hajezadeh-Alamdary 2005. Ökonomische Effekte von Großschutzgebieten, Untersuchung der Bedeutung von Großschutzgebieten für den Tourismus und die wirtschaftliche Entwicklung der Region. BfN-Skripten 135.	JF	https://www.bfn.de/fileadmin/MDB/documents/skript151.pdf	1	keine Bewertung, Wertschöpfungsanalyse		4	1	19	3.1.1.	Recreation / Erholungswert	Deutschland	Müritz-Nationalpark	322 km²	7	Landschaft, Mosaik aus verschiedenen Ökosystemen	ja	8		1			13384300			€/a (Bruttoumsatz/Jahr)			1.5712e+07					487.95			91.0417		1	1	32200		Ausgaben / Tag / Besucher	Nationalparktouristen = 5647300€ (10,00€/Tag x 62000 Tagestouristen; 47,88€/Tag 105000 Langzeittouristen); Nicht-Nationalparktouristen = 7737000€ (6,70€/Tag x 90000 Tagestouristen; 53,64€/Tag 133000 Langzeittouristen)	2004	nein
279		BfN Literature (https://www.bfn.de/0318_veroeffentlichungen-wert.html)	0	Job, H., B. Harrer, D. Metzler, D. Hajezadeh-Alamdary 2005. Ökonomische Effekte von Großschutzgebieten, Untersuchung der Bedeutung von Großschutzgebieten für den Tourismus und die wirtschaftliche Entwicklung der Region. BfN-Skripten 135.	JF	https://www.bfn.de/fileadmin/MDB/documents/skript151.pdf	1	keine Bewertung, Wertschöpfungsanalyse		4	1	19	3.1.1.	Recreation / Erholungswert	Deutschland	Naturpark Hoher Fläming	827 km²	7	Landschaft, Mosaik aus verschiedenen Ökosystemen	ja	8		1			6166000			€/a (Bruttoumsatz/Jahr)			7.23835e+06					87.5254			91.0417		1	1	82700		Ausgaben / Tag / Besucher	Naturparktouristen = 3735000€ (15,00€/Tag x 249000 Tagestouristen; 47,67€/Tag 51000 Langzeittouristen);	2004	nein
281		BfN Literature (https://www.bfn.de/0318_veroeffentlichungen-wert.html)	0	Job, H., B. Harrer, D. Metzler, D. Hajezadeh-Alamdary 2005. Ökonomische Effekte von Großschutzgebieten, Untersuchung der Bedeutung von Großschutzgebieten für den Tourismus und die wirtschaftliche Entwicklung der Region. BfN-Skripten 135.	JF	https://www.bfn.de/fileadmin/MDB/documents/skript151.pdf	1	keine Bewertung, Wertschöpfungsanalyse		4	1	19	3.1.1.	Recreation / Erholungswert	Deutschland	Müritz-Nationalpark	322 km²	7	Landschaft, Mosaik aus verschiedenen Ökosystemen	ja	8		1		33.8	34.3		34.7	€/Tag Ausgaben je Besucher		39.6783	40.2652		40.7348						91.0417		1	4	32200		Ausgaben / Tag / Besucher	Nationalparktouristen = 5647300€ (10,00€/Tag x 62000 Tagestouristen; 47,88€/Tag 105000 Langzeittouristen); Nicht-Nationalparktouristen = 7737000€ (6,70€/Tag x 90000 Tagestouristen; 53,64€/Tag 133000 Langzeittouristen)	2004	nein
282		BfN Literature (https://www.bfn.de/0318_veroeffentlichungen-wert.html)	0	Job, H., B. Harrer, D. Metzler, D. Hajezadeh-Alamdary 2005. Ökonomische Effekte von Großschutzgebieten, Untersuchung der Bedeutung von Großschutzgebieten für den Tourismus und die wirtschaftliche Entwicklung der Region. BfN-Skripten 135.	JF	https://www.bfn.de/fileadmin/MDB/documents/skript151.pdf	1	keine Bewertung, Wertschöpfungsanalyse		4	1	19	3.1.1.	Recreation / Erholungswert	Deutschland	Naturpark Hoher Fläming	827 km²	7	Landschaft, Mosaik aus verschiedenen Ökosystemen	ja	8		1		15	20.6		47.67	€/Tag Ausgaben je Besucher		17.6087	24.1826		55.9604						91.0417		1	4	82700		Ausgaben / Tag / Besucher	Naturparktouristen = 6166000€ (15,00€/Tag x 249000 Tagestouristen; 47,67€/Tag 51000 Langzeittouristen);	2004	nein
283		BfN Literature (https://www.bfn.de/0318_veroeffentlichungen-wert.html)	0	Job, H., B. Harrer, D. Metzler, D. Hajezadeh-Alamdary 2005. Ökonomische Effekte von Großschutzgebieten, Untersuchung der Bedeutung von Großschutzgebieten für den Tourismus und die wirtschaftliche Entwicklung der Region. BfN-Skripten 135.	JF	https://www.bfn.de/fileadmin/MDB/documents/skript151.pdf	1	keine Bewertung, Wertschöpfungsanalyse		4	1	19	3.1.1.	Recreation / Erholungswert	Deutschland	Naturpark Altmühltal	3 000 km²	7	Landschaft, Mosaik aus verschiedenen Ökosystemen	ja	8		1		11.7	22.8		41.54	€/Tag Ausgaben je Besucher		13.7348	26.7652		48.7643						91.0417		1	4	300000		Ausgaben / Tag / Besucher	Naturparktouristen = 20704100€ (11,70€/Tag x 573000 Tagestouristen; 41,54€/Tag 337000 Langzeittouristen);	2004	nein
284	126	BfN Literature (https://www.bfn.de/0318_veroeffentlichungen-wert.html)	0	Joosten et al. 2013 MoorFutures. Integration von weiteren Ökosystemdienstleistungen einschließlich Biodiversität in Kohlenstoffzertifikate - Standard, Methodologie und Übertragbarkeit in andere Regionen. BfN-Skripten 350, 2013, pdf-Datei (2,3 MB, barrierefrei)	JF	https://www.bfn.de/fileadmin/MDB/documents/service/skript350.pdf	1			4	1	8	2.3.5.1.	Kohlenstoffbindung	Deutschland	Moore in Mecklenburg_Vorpommern	NA	3	Moore und Feuchtgebiete	nein	4	Wiederherstellung von Feuchtgebieten (z. B. Kosten von Renaturierung)	2		10			70	€ je t CO2-äq. (basierend auf gesamte Restaurationskosten : Projektlaufzeit zu erwartenden THG-Reduktionen)		10.1128			70.7893						105.683		1	5	na	5	Restaurationskosten	Die Planungs- und Baukosten im Polder Kieve betrugen 2.100 € ha-1. Für die Preisberech-nung der MoorFutures wurden kalkulatorisch weitere Kosten für Verwaltung, Marketing, Mo-nitoring sowie laufend anfallende Kosten (Grundsteuer, Beiträge Wasser- und Bodenver-band) sowie für den Flächenerwerb und das Verfügbarmachen der Flächen (Pachtentschä-digungen) veranschlagt. Die gesamten Kosten der Wiederv…	2013	nein
291	127	BfN Literature (https://www.bfn.de/0318_veroeffentlichungen-wert.html)	0	Jung, M. (1996): Präferenzen und Zahlungsbereitschaft für eine verbesserte Umweltqualität im Agrarbereich. Peter Lang, Frankfurt am Main.	JF	nicht öffentlich	1	1	Zahlungsbereitschaft für verbesserte Trinkwasserqualität, Schutz von Tier- und Pflanzenarten, verbessertes Landschaftsbild	3	2	11	2.3.4.	Trinkwasserqualität	Deutschland	Württembergisches Allgäu und Kraichgau		7	landwirtschaflich genutzte Landschaft	ja	8	NA	1			68.74			DM/Haushalt/Jahr Zahlungsbereitschaft für eine dauerhafte Senkung des Nitratwertes auf 25 mg/l und eine dauerhafte Vermeidung von Pestizideinträgen in das Trinkwasser (Durchschnitt für alle 455 Haushalte)			48.793					24.5191			76.9833		1.95583	3	na	10	Zahlungsbereitschaft für eine dauerhafte Senkung des Nitratwertes auf 25 mg/l und eine dauerhafte Vermeidung von Pestizideinträgen in das Trinkwasser		1993	nein
285		BfN Literature (https://www.bfn.de/0318_veroeffentlichungen-wert.html)	0	Jung, M. (1996): Präferenzen und Zahlungsbereitschaft für eine verbesserte Umweltqualität im Agrarbereich. Peter Lang, Frankfurt am Main.	JF	nicht öffentlich	1	1	Zahlungsbereitschaft für verbesserte Trinkwasserqualität, Schutz von Tier- und Pflanzenarten, verbessertes Landschaftsbild	3	2	11	2.3.4.	Trinkwasserqualität	Deutschland	Württembergisches Allgäu und Kraichgau		7	landwirtschaflich genutzte Landschaft	ja	8	NA	1			3.79			DM/m3 Brauchwasser Zahlungsbereitschaft für eine Qualitätsverbesserung			2.69022								76.9833		1.95583	6	na	10	Zahlungsbereitschaft für eine dauerhafte Senkung des Nitratwertes auf 25 mg/l und eine dauerhafte Vermeidung von Pestizideinträgen in das Trinkwasser		1993	nein
286		BfN Literature (https://www.bfn.de/0318_veroeffentlichungen-wert.html)	0	Jung, M. (1996): Präferenzen und Zahlungsbereitschaft für eine verbesserte Umweltqualität im Agrarbereich. Peter Lang, Frankfurt am Main.	JF	nicht öffentlich	1	1	Zahlungsbereitschaft für verbesserte Trinkwasserqualität, Schutz von Tier- und Pflanzenarten, verbessertes Landschaftsbild	3	2	24	24	Schutz von Tier- und Pflanzenarten	Deutschland	Württembergisches Allgäu und Kraichgau		7	landwirtschaflich genutzte Landschaft	ja	8	NA	1			63.18			DM/Haushalt/Jahr für Erhalt von durch Landwirtschaft bedrohten Tier- und Pflanzenarten			44.8464					22.5359			76.9833		1.95583	3	na	10	Zahlungsbereitschaft für die Erhaltung der von der landwirtschaftlichen Produktion bedrohten Tier- und Pflanzenarten.		1993	nein
287		BfN Literature (https://www.bfn.de/0318_veroeffentlichungen-wert.html)	0	Jung, M. (1996): Präferenzen und Zahlungsbereitschaft für eine verbesserte Umweltqualität im Agrarbereich. Peter Lang, Frankfurt am Main.	JF	nicht öffentlich	1	1	Zahlungsbereitschaft für verbesserte Trinkwasserqualität, Schutz von Tier- und Pflanzenarten, verbessertes Landschaftsbild	3	2	18	3.1.2.5.	Landschaftsbild	Deutschland	Württembergisches Allgäu		7	landwirtschaflich genutzte Landschaft	ja Problem: Versiegelung für Verkehrsflächen (5) sowie intensivierung der Landnutzung Bewertung: Erhalt der aktuellen Landschaft (Verhinderung verkehrsbedingte Veränderungen, Flurbereinigung (Intensivierung der Landwirtschaft))	8	NA	1			24.09			DM/Haushalt/Jahr für Erhaltung des aktuellen Landschaftsbildes			17.0996					8.59275			76.9833		1.95583	3	na	10	Zahlungsbereitschaft für Erhalt des aktuellen Landschaftsbildes		1993	nein
288		BfN Literature (https://www.bfn.de/0318_veroeffentlichungen-wert.html)	0	Jung, M. (1996): Präferenzen und Zahlungsbereitschaft für eine verbesserte Umweltqualität im Agrarbereich. Peter Lang, Frankfurt am Main.	JF	nicht öffentlich	1	1	Zahlungsbereitschaft für verbesserte Trinkwasserqualität, Schutz von Tier- und Pflanzenarten, verbessertes Landschaftsbild	3	2	18	3.1.2.5.	Landschaftsbild	Deutschland	Kraichgau		7	landwirtschaflich genutzte Landschaft	ja Problem: Versiegelung für Verkehrsflächen (5) sowie intensivierung der Landnutzung Bewertung: Erhalt der aktuellen Landschaft (Verhinderung verkehrsbedingte Veränderungen, Flurbereinigung (Intensivierung der Landwirtschaft))	8	NA	1			11.87			DM/Haushalt/Jahr für Erhaltung des aktuellen Landschaftsbildes			8.42556					4.23395			76.9833		1.95583	3	na	10	Zahlungsbereitschaft für Erhalt des aktuellen Landschaftsbildes		1993	nein
289		BfN Literature (https://www.bfn.de/0318_veroeffentlichungen-wert.html)	0	Jung, M. (1996): Präferenzen und Zahlungsbereitschaft für eine verbesserte Umweltqualität im Agrarbereich. Peter Lang, Frankfurt am Main.	JF	nicht öffentlich	1	1	Zahlungsbereitschaft für verbesserte Trinkwasserqualität, Schutz von Tier- und Pflanzenarten, verbessertes Landschaftsbild	3	2	18	3.1.2.5.	Landschaftsbild	Deutschland	Kraichgau		7	landwirtschaflich genutzte Landschaft	nein	7	Erhöhung natürlicher Element in der Landschaft (Ackerrandstreifen, Ausgleichsflächen mit mehr Naturflächen, Biotope, Wiedervernässung, Kulturpflanzenvielfalt, etc.	1		46.79	61.22		76	DM/Haushalt/Jahr für Maßnhamen zur Erhöhung der Natürlichkeit im aktuellen Landschaftsbilde, besonders Ackerrandstreifen, Ausgleichsflächen für natürliche Vegetation, Anlage von Biotopen		33.2125	43.4552		53.9463		16.6897	21.8368		27.1087	76.9833		1.95583	3	na	10	Zahlungsbereitschaft für Verbesserung (Erhöhung der Natürlichkeit) des aktuellen Landschaftsbildes		1993	nein
290		BfN Literature (https://www.bfn.de/0318_veroeffentlichungen-wert.html)	0	Jung, M. (1996): Präferenzen und Zahlungsbereitschaft für eine verbesserte Umweltqualität im Agrarbereich. Peter Lang, Frankfurt am Main.	JF	nicht öffentlich	1	1	Zahlungsbereitschaft für verbesserte Trinkwasserqualität, Schutz von Tier- und Pflanzenarten, verbessertes Landschaftsbild	3	2	18	3.1.2.5.	Landschaftsbild	Deutschland	Württembergisches Allgäu		7	landwirtschaflich genutzte Landschaft	nein	7	Erhöhung natürlicher Element in der Landschaft (Ackerrandstreifen, Ausgleichsflächen mit mehr Naturflächen, Biotope, Wiedervernässung, Kulturpflanzenvielfalt, etc.	1		42.9	61.11		75.18	DM/Haushalt/Jahr für Maßnhamen zur Erhöhung der Natürlichkeit im aktuellen Landschaftsbilde, besonders Ausgleichsflächen für natürliche Vegetation, Ackerrandstreifen, geringere Schnitthüfigkkeit von Grünflächen		30.4513	43.3771		53.3643		15.3022	21.7975		26.8162	76.9833		1.95583	3	na	10	Zahlungsbereitschaft für Verbesserung (Erhöhung der Natürlichkeit) des aktuellen Landschaftsbildes		1993	nein
293	128	Meyerhoff, Elsasser: A Database on Environmental Valuation Studies in Austria, Germany and Switzerland (In: Moser et al. 2008: Inwertsetzung von Waldwerten und Waldleistungen - Ergänzungsbeitrag zu COST Aktion E45.	0	Kämmerer, S. 1995. Die Contingent-Valuation-Methode zur monetären Bewertung von Umweltqualität. In Gesellschaft für Wirtschafts- und Sozialwissenschaften des Landbaues e.V (Ed.), Die Landwirtschaft nach der EU-Agrarreform 35. Tagung vom 5. bis 7. Oktober 1994 in Hohenheim:Vol.31, XXII, 703 S.: Münster-Hiltrup: Landwirtschaftsverlag.	SS		1	1		1	3	26	26	Erhalt von landwirtschaftlich genutzten Kulturlandschaft	Deutschland	Lahn-Dill-Bergland	na	7	landwirtschaftlich geprägte Kulturlandschaft	nein	6	Verbuschung/Verwaldung von Brachflächen (Brache und Sukzessionsflächen werden als "weniger schön" empfunden)	1			45			DM/HH/a Zahlung für Landschaftspflegeprogramm das zwei Drittel der Kulturlandschaft erhält (bewirtschaftet)			31.1199					15.6382			79.0167		1.95583	3	na	10	schriftliche Befragung zur Zahlungsbereitschaft für die Pflege und den Erhalt der Kulturlandschaft durch Landwirte	1) Befragung der Zahlungsbereitschaft für die Pflege und den Erhalt von unterschiedlichen Niveaus der kulturlandschaftlichen Ausprägung 2) Bestimmung der Determinanten der Zahlungsbereitschaft durch ökonometrische Schätzungen und Ermittlung einer Zahlungsbereitschaftsfunktion	1994 (7)	no
294	129	Meyerhoff, Elsasser: A Database on Environmental Valuation Studies in Austria, Germany and Switzerland (In: Moser et al. 2008: Inwertsetzung von Waldwerten und Waldleistungen - Ergänzungsbeitrag zu COST Aktion E45.	0	Kämmerer, S. 1995. Die Contingent-Valuation-Methode zur monetären Bewertung von Umweltqualität. In Gesellschaft für Wirtschafts- und Sozialwissenschaften des Landbaues e.V (Ed.), Die Landwirtschaft nach der EU-Agrarreform 35. Tagung vom 5. bis 7. Oktober 1994 in Hohenheim:Vol.31, XXII, 703 S.: Münster-Hiltrup: Landwirtschaftsverlag.	SS		1	1		1	3	26	26	Erhalt von landwirtschaftlich genutzten Kulturlandschaft	Deutschland	Lahn-Dill-Bergland	na	7	landwirtschaftlich geprägte Kulturlandschaft	nein	6	Verbuschung/Verwaldung von Brachflächen (Brache und Sukzessionsflächen werden als "weniger schön" empfunden)	1			49			DM/HH/a Zahlung für Landschaftspflegeprogramm das die gesamte Kulturlandschaft erhält (bewirtschaftet)			33.8862					17.0282			79.0167		1.95583	3	na	10	schriftliche Befragung zur Zahlungsbereitschaft für die Pflege und den Erhalt der Kulturlandschaft durch Landwirte	1) Befragung der Zahlungsbereitschaft für die Pflege und den Erhalt von unterschiedlichen Niveaus der kulturlandschaftlichen Ausprägung 2) Bestimmung der Determinanten der Zahlungsbereitschaft durch ökonometrische Schätzungen und Ermittlung einer Zahlungsbereitschaftsfunktion	1994 (7)	no
292		Meyerhoff, Elsasser: A Database on Environmental Valuation Studies in Austria, Germany and Switzerland (In: Moser et al. 2008: Inwertsetzung von Waldwerten und Waldleistungen - Ergänzungsbeitrag zu COST Aktion E45.	0	Kämmerer, S. 1995. Die Contingent-Valuation-Methode zur monetären Bewertung von Umweltqualität. In Gesellschaft für Wirtschafts- und Sozialwissenschaften des Landbaues e.V (Ed.), Die Landwirtschaft nach der EU-Agrarreform 35. Tagung vom 5. bis 7. Oktober 1994 in Hohenheim:Vol.31, XXII, 703 S.: Münster-Hiltrup: Landwirtschaftsverlag.	SS		1	1		1	3	26	26	Erhalt von landwirtschaftlich genutzten Kulturlandschaft	Deutschland	Lahn-Dill-Bergland	na	7	landwirtschaftlich geprägte Kulturlandschaft	nein	6	Verbuschung/Verwaldung von Brachflächen (Brache und Sukzessionsflächen werden als "weniger schön" empfunden)	1			38			DM/HH/a Zahlung für Landschaftspflegeprogramm das ein Drittel der Kulturlandschaft erhält (bewirtschaftet)			26.2791					13.2056			79.0167		1.95583	3	na	10	schriftliche Befragung zur Zahlungsbereitschaft für die Pflege und den Erhalt der Kulturlandschaft durch Landwirte	1) Befragung der Zahlungsbereitschaft für die Pflege und den Erhalt von unterschiedlichen Niveaus der kulturlandschaftlichen Ausprägung 2) Bestimmung der Determinanten der Zahlungsbereitschaft durch ökonometrische Schätzungen und Ermittlung einer Zahlungsbereitschaftsfunktion	1994 (7)	no
295	130	Meyerhoff, Elsasser: A Database on Environmental Valuation Studies in Austria, Germany and Switzerland (In: Moser et al. 2008: Inwertsetzung von Waldwerten und Waldleistungen - Ergänzungsbeitrag zu COST Aktion E45.	0	KÄMMERER, S., P.M. SCHMITZ und S. WIEGAND (1996): Monetäre Bewertung der Kulturlandschaft in Baden-Württemberg – Bürger bewerten ihre Umwelt. In: Linckh, G.; Sprich, H.; Flaig, H.; Mohr, H. (Hrsg.): Nachhaltige Land- und Forstwirtschaft, Expertisen. Berlin: 503-523.	JF	nicht öffentlich	1	1		4	3	21	3.1.	Kulturlandschaft (18, 21)	Deutschland	Baden-Württemberg		7	Kulturlandschaft mit extensiv genutzen Flächen, welche drohen brach zu fallen	ja	8	NA	1			158			DM/ha/a für Aufnahme der landwirtschaftlich genutzen Fläche in Baden-Württemberg in ein Kulturlandschaftsprogramm (Berechnung basierend auf Zahlungsbereitschaft der Bevölkerung)			107.274					107.274			80.4833		1.95583	1	1	10	Befragung nach der Zahlungsbereitschaft per Briefpost z. B. nach Bereitschaft eine Gebühr für einen Landschaftspflegefonds zu zahlen oder eine Spende zu leisten. Dabei wurde ndanach, ob die gesamte Fläche, welche droht brach zu fallen, in ein Pflegeprogramm aufgenommen werden soll (Szenario III). Es wurden auch Szenarien mit ein Drittel (Szenario I) bzw. zwei Drittel (Szenario II) abgefragt.		1995	nein
296		Meyerhoff, Elsasser: A Database on Environmental Valuation Studies in Austria, Germany and Switzerland (In: Moser et al. 2008: Inwertsetzung von Waldwerten und Waldleistungen - Ergänzungsbeitrag zu COST Aktion E45.	0	KÄMMERER, S., P.M. SCHMITZ und S. WIEGAND (1996): Monetäre Bewertung der Kulturlandschaft in Baden-Württemberg – Bürger bewerten ihre Umwelt. In: Linckh, G.; Sprich, H.; Flaig, H.; Mohr, H. (Hrsg.): Nachhaltige Land- und Forstwirtschaft, Expertisen. Berlin: 503-523.	JF	nicht öffentlich	1	1		4	3	21	3.1.	Kulturlandschaft (18, 21)	Deutschland	Deutschland		7	Kulturlandschaft mit extensiv genutzen Flächen, welche drohen brach zu fallen	ja	8	NA	1			123			DM/ha/a für Aufnahme der landwirtschaftlich genutzen Fläche in Deutschland in ein Kulturlandschaftsprogramm (Berechnung basierend auf Zahlungsbereitschaft der Bevölkerung)			83.5111					83.5111			80.4833		1.95583	1	1	10	Befragung nach der Zahlungsbereitschaft per Briefpost z. B. nach Bereitschaft eine Gebühr für einen Landschaftspflegefonds zu zahlen oder eine Spende zu leisten. Dabei wurde ndanach, ob die gesamte Fläche, welche droht brach zu fallen, in ein Pflegeprogramm aufgenommen werden soll (Szenario III). Es wurden auch Szenarien mit ein Drittel (Szenario I) bzw. zwei Drittel (Szenario II) abgefragt.		1995	nein
297		Meyerhoff, Elsasser: A Database on Environmental Valuation Studies in Austria, Germany and Switzerland (In: Moser et al. 2008: Inwertsetzung von Waldwerten und Waldleistungen - Ergänzungsbeitrag zu COST Aktion E45.	0	KÄMMERER, S., P.M. SCHMITZ und S. WIEGAND (1996): Monetäre Bewertung der Kulturlandschaft in Baden-Württemberg – Bürger bewerten ihre Umwelt. In: Linckh, G.; Sprich, H.; Flaig, H.; Mohr, H. (Hrsg.): Nachhaltige Land- und Forstwirtschaft, Expertisen. Berlin: 503-523.	JF	nicht öffentlich	1	1		4	3	21	3.1.2.3.	Kulturlandschaft (18, 21)	Deutschland	Baden-Württemberg		7	Landschaft	ja	8	NA	1			67			DM/Haushalt/Jahr Zahlungsbereitschaft für die Aufnahme der gesamten Fläche (welche droht brach zu fallen) in ein Kulturlandschaftsprogramm (Szenario III)			45.4898					22.8592			80.4833		1.95583	3	na	10	Befragung nach der Zahlungsbereitschaft per Briefpost z. B. nach Bereitschaft eine Gebühr für einen Landschaftspflegefonds zu zahlen oder eine Spende zu leisten. Dabei wurde ndanach, ob die gesamte Fläche, welche droht brach zu fallen, in ein Pflegeprogramm aufgenommen werden soll (Szenario III). Es wurden auch Szenarien mit ein Drittel (Szenario I) bzw. zwei Drittel (Szenario II) abgefragt.		1995	nein
298		Meyerhoff, Elsasser: A Database on Environmental Valuation Studies in Austria, Germany and Switzerland (In: Moser et al. 2008: Inwertsetzung von Waldwerten und Waldleistungen - Ergänzungsbeitrag zu COST Aktion E45.	0	KÄMMERER, S., P.M. SCHMITZ und S. WIEGAND (1996): Monetäre Bewertung der Kulturlandschaft in Baden-Württemberg – Bürger bewerten ihre Umwelt. In: Linckh, G.; Sprich, H.; Flaig, H.; Mohr, H. (Hrsg.): Nachhaltige Land- und Forstwirtschaft, Expertisen. Berlin: 503-523.	JF	nicht öffentlich	1	1		4	3	21	3.1.2.3.	Kulturlandschaft (18, 21)	Deutschland	Baden-Württemberg		7	Landschaft	ja	8	NA	1			58			DM/Haushalt/Jahr Zahlungsbereitschaft für die Aufnahme von einem Drittel der Fläche (welche droht brach zu fallen) in ein Kulturlandschaftsprogramm (Szenario I)			39.3792					19.7886			80.4833		1.95583	3	na	10	Befragung nach der Zahlungsbereitschaft per Briefpost z. B. nach Bereitschaft eine Gebühr für einen Landschaftspflegefonds zu zahlen oder eine Spende zu leisten. Dabei wurde ndanach, ob die gesamte Fläche, welche droht brach zu fallen, in ein Pflegeprogramm aufgenommen werden soll (Szenario III). Es wurden auch Szenarien mit ein Drittel (Szenario I) bzw. zwei Drittel (Szenario II) abgefragt.		1995	nein
299		Meyerhoff, Elsasser: A Database on Environmental Valuation Studies in Austria, Germany and Switzerland (In: Moser et al. 2008: Inwertsetzung von Waldwerten und Waldleistungen - Ergänzungsbeitrag zu COST Aktion E45.	0	KÄMMERER, S., P.M. SCHMITZ und S. WIEGAND (1996): Monetäre Bewertung der Kulturlandschaft in Baden-Württemberg – Bürger bewerten ihre Umwelt. In: Linckh, G.; Sprich, H.; Flaig, H.; Mohr, H. (Hrsg.): Nachhaltige Land- und Forstwirtschaft, Expertisen. Berlin: 503-523.	JF	nicht öffentlich	1	1		4	3	21	3.1.2.3.	Kulturlandschaft (18, 21)	Deutschland	Baden-Württemberg		7	Landschaft	ja	8	NA	1			65			DM/Haushalt/Jahr Zahlungsbereitschaft für die Aufnahme von zwei Drittel der Fläche (welche droht brach zu fallen) in ein Kulturlandschaftsprogramm (Szenario II)			44.1319					22.1768			80.4833		1.95583	3	na	10	Befragung nach der Zahlungsbereitschaft per Briefpost z. B. nach Bereitschaft eine Gebühr für einen Landschaftspflegefonds zu zahlen oder eine Spende zu leisten. Dabei wurde ndanach, ob die gesamte Fläche, welche droht brach zu fallen, in ein Pflegeprogramm aufgenommen werden soll (Szenario III). Es wurden auch Szenarien mit ein Drittel (Szenario I) bzw. zwei Drittel (Szenario II) abgefragt.		1995	nein
300	131	Karlsruhe Virtueller Katalog (KVK) (http://kvk.bibliothek.kit.edu/)	0	Kantelhardt, Jochen 2003 Perspektiven für eine extensive Grünlandnutzung : Modellierung und Bewertung ausgewählter Landnutzungsszenarien Kantelhardt, Jochen. - Bergen/Dumme : Agrimedia, 2003	JF	nicht öffentlich	0	0, da keine Bewertung von ÖSL oder Biodiversität																																		1		na
302	132		0	Karkow K, Gronemann S (2005) Akzeptanz und Zahlungsbereitschaft bei Besuchern der Ackerlandschaft. In: Hampicke U, Litterski B, Wichtmann W (eds) Ackerlandschaften : Nachhaltigkeit und Naturschutz auf ertragsschwachen Standorten. Berlin : Springer, pp 115-128	JF	nicht öffentlich	1	1		3	3	24	24	Biodiversität, Ästhetik (24, 18)	Deutschland	deutschlandweit, Befragung durchgeführt in Groß Zicker, Rügen		2b	extensiv bewirtschaftetes Ackerland mit Ackwildpflanzen	ja	8	NA	1			44.45			€/Haushalt/Jahr; Median: 25,00 €/Haushalt/Jahr; [alle Angaben inklusive der Zahlungsverweigerer] Es wird in der Studie angenommen, dass die Kosten der Bewirtschaftung eines entsprechend blütenreichen Ackers bei 350€/ha liegen: Hochgerechnet auf ganz Deutschland entspricht dies Kosten von 11€/ha/Haushalt. Damit ist die Zahlungsbereitschaft für blütenreiche Äcker höher als die Kosten der Bewirtscha…			53.0842					26.6755			89.4917		1	3	na	10	Zahlungsbereitschaft	Die maximale jährliche Zahlungsbereitschaft als Beitrag für einen Naturschutzfonds für die extensive Bewirtschaftung von blütenreichen Äckern wurde abgefragt. Mündliche Befragung von 517 Personen in Berlin und 150 Urlaubern der Region Groß Zicker auf Rügen. In Berlin wurden zwei Fotos gezeigt, ein blumenreicher Acker und ein monotoner Acker ohne Blumen. Auf Rügen wurde die Befragung direkt an ein…	2003	nein
301			0	Karkow K, Gronemann S (2005) Akzeptanz und Zahlungsbereitschaft bei Besuchern der Ackerlandschaft. In: Hampicke U, Litterski B, Wichtmann W (eds) Ackerlandschaften : Nachhaltigkeit und Naturschutz auf ertragsschwachen Standorten. Berlin : Springer, pp 115-128	JF	nicht öffentlich	1	1		3	3	24	24	Biodiversität, Ästhetik (24, 18)	Deutschland	deutschlandweit, Befragung durchgeführt in Berlin		2b	extensiv bewirtschaftetes Ackerland mit Ackwildpflanzen	ja	8	NA	1			19.29			€/Haushalt/Jahr; Median: 0 €/Haushalt/Jahr; [alle Angaben inklusive der Zahlungsverweigerer] Es wird in der Studie angenommen, dass die Kosten der Bewirtschaftung eines entsprechend blütenreichen Ackers bei 350€/ha liegen: Hochgerechnet auf ganz Deutschland entspricht dies Kosten von 11€/ha/Haushalt. Damit ist die Zahlungsbereitschaft für blütenreiche Äcker höher als die Kosten der Bewirtschaftun…			23.037					11.5764			89.4917		1	3	na	10	Zahlungsbereitschaft	Die maximale jährliche Zahlungsbereitschaft als Beitrag für einen Naturschutzfonds für die extensive Bewirtschaftung von blütenreichen Äckern wurde abgefragt. Mündliche Befragung von 517 Personen in Berlin und 150 Urlaubern der Region Groß Zicker auf Rügen. In Berlin wurden zwei Fotos gezeigt, ein blumenreicher Acker und ein monotoner Acker ohne Blumen. Auf Rügen wurde die Befragung direkt an ein…	2003	nein
779			0	Kennel, M. (2004). Vorbeugender Hochwasserschutz durch Wald und Forstwirtschaft in Bayern: Ergebnisse eines Demonstrationsvorhabens. München: Bayerische Landesanstalt für Wald und Forstwirtschaft.	BB		1	1		4	1	10	2.2.2.2.	Hochwasserschutz	Deutschland	Bayern		5	Wald	ja	8		2	5					€/m3 Rückhalteleistung	5.86957					5.86957					91.0417		1	6	1	3	Ersatzkostenmethode	Ersatzkosten auf Basis verschiedener anderer Studien abgeleitet (best guess)
303	133	TEEB DE ÖSL in Agrarlandschaften	0	Kersebaum, K.-C.; Zander, P.; Barkusky, D.; Steidl, J.; Deumlich, D.& Reutter, M. (2013): Berechnung von Wirkungs- und Kostenbandbreiten von landwirtschaftlichen Nährstoffreduzierungsmaßnahmen für die Ermittlung der Kosteneffizienz innerhalb einer vorgegebenen Matrix. Bericht für das Landesamt für Umwelt, Gesundheit und Verbraucherschutz Brandenburg.	BB		0	keine Bewertung		4	1																															1		na
304	134	Elsasser	0	Klein 1994 Untersuchungen zu strategischem Antwortverhalten am Beispiel der Contingent Valuation Method	SS		1	1		5 (Dipl thesis)	na	19	3.1.1.	recreation	Germany	Haardtwald/Ruhr (urban)	na	5	forest	ja	8	right to enter forests for recreation purposes	1			129.29			DM/person/a WTP			91.7726					91.7726			76.9833		1.95583	3	na	10	review: no | sampling type: systematic | survey method: face-to-face, refusees by mail | data collection mode: on-site in forests/selfselection | value specification: unweighted mean | regression: none | validity experiments: 1 (strategic bias) | sensitivity analysis: with/without strategic incentive | dispersion measure and value: CV; 137%	na	1993(9-10)	nein
305	135	Schellhorn, M. Instrumente der Rechenschaft über die Inanspruchnahme der natürlichen Umwelt - Umweltrechnungslegung. 2. Auflage, Wiesbaden: Dt. Univ.-Verl., Wiesbaden: Gabler, 1997, doi: 10.1007/978-3-663-09066-3	0	Klockkow, S. et al. Umweltbedingte Folgekosten im Bereich Freizeit und Erholung. Volkswirtschaftliche Kosten durch Beeinträchtigung des Freizeit- und Erholungswertes aufgrund der Umweltverschmutzung in der Bundesrepublik Deutschland, Texte 4/91 des Umweltbundesamts, Berlin 1991	SS		0	Umweltverschmutzungsbedingte Veränderung von ÖSL, kein Bezug zu UBA-Umwandlungsformen																																		1		na
309	136		0	Knaus, M., D. Löhr and B. O'Regan (2006) "Valuation of Ecological Impacts – A Regional Approach Using the Ecological Footprint Concept". Environmental Impact Assessment Review, 26 (2), 156-169.	JF		1	1	All economic activities impact on the environment but not all environmental impacts are assigned values and taken into consideration in development budgets. At project level, the environmental consequences of proposed economic activities have to be evaluated by conducting an environmental impact assessment. Threshold levels in physical terms are outlined in corresponding laws and regulations. Pro…	1	2	26	26	ÖSL Bündel : Ecological footprint of land use	Germany	NA		7	NA	nein	7	Sites for dwelling and firms in the center (Stadt-Zentrum)	1			90			€/m2 Richtwert (Guide Value) (€ in Jahr 2000)			112.27					1.1227e+06			85.675		1	2	0.0001	9	Actual Market Pricing Methods (Actual Expenditure/Market Price of Output)	The paper proposes Ecological Footprint (EF) concept as an indirect assessment method for valuing environmental impacts of economic activities. "In Germany, guide land values are assessed on a community level annually by observing the regional market prices for land. The guide value data are widely available in a coherent form (Arbeitskreis Grundstücksbewertung und Grundstückswirtschaft, 2000/ Ta…	2000	NA
306			0	Knaus, M., D. Löhr and B. O'Regan (2006) "Valuation of Ecological Impacts – A Regional Approach Using the Ecological Footprint Concept". Environmental Impact Assessment Review, 26 (2), 156-169.	JF		1	1	All economic activities impact on the environment but not all environmental impacts are assigned values and taken into consideration in development budgets. At project level, the environmental consequences of proposed economic activities have to be evaluated by conducting an environmental impact assessment. Threshold levels in physical terms are outlined in corresponding laws and regulations. Pro…	1	2	26	26	ÖSL Bündel : Ecological footprint of land use	Germany	NA		7	NA	ja	8	keine Veränderung: Agriculture, forest, no other use in sight (§ 4 Abs. 1 Nr. 1 WertV— Wertermittlungsverordnung)	1			1			€/m2 Richtwert (Guide Value) (€ in Jahr 2000)			1.24745					12474.5			85.675		1	2	0.0001	9	Actual Market Pricing Methods (Actual Expenditure/Market Price of Output)	The paper proposes Ecological Footprint (EF) concept as an indirect assessment method for valuing environmental impacts of economic activities. "In Germany, guide land values are assessed on a community level annually by observing the regional market prices for land. The guide value data are widely available in a coherent form (Arbeitskreis Grundstücksbewertung und Grundstückswirtschaft, 2000/ Ta…	2000	NA
307			0	Knaus, M., D. Löhr and B. O'Regan (2006) "Valuation of Ecological Impacts – A Regional Approach Using the Ecological Footprint Concept". Environmental Impact Assessment Review, 26 (2), 156-169.	JF		1	1	All economic activities impact on the environment but not all environmental impacts are assigned values and taken into consideration in development budgets. At project level, the environmental consequences of proposed economic activities have to be evaluated by conducting an environmental impact assessment. Threshold levels in physical terms are outlined in corresponding laws and regulations. Pro…	1	2	26	26	ÖSL Bündel : Ecological footprint of land use	Germany	NA		7	NA	nein	7	Veränderung möglich: Agriculture, forest, other use in the next future is possible (§ 4 Abs. 1 Nr. 2 WertV—Wertermittlungsverordnung)	1			10			€/m2 Richtwert (Guide Value) (€ in Jahr 2000)			12.4745					124745			85.675		1	2	0.0001	9	Actual Market Pricing Methods (Actual Expenditure/Market Price of Output)	The paper proposes Ecological Footprint (EF) concept as an indirect assessment method for valuing environmental impacts of economic activities. "In Germany, guide land values are assessed on a community level annually by observing the regional market prices for land. The guide value data are widely available in a coherent form (Arbeitskreis Grundstücksbewertung und Grundstückswirtschaft, 2000/ Ta…	2000	NA
308			0	Knaus, M., D. Löhr and B. O'Regan (2006) "Valuation of Ecological Impacts – A Regional Approach Using the Ecological Footprint Concept". Environmental Impact Assessment Review, 26 (2), 156-169.	JF		1	1	All economic activities impact on the environment but not all environmental impacts are assigned values and taken into consideration in development budgets. At project level, the environmental consequences of proposed economic activities have to be evaluated by conducting an environmental impact assessment. Threshold levels in physical terms are outlined in corresponding laws and regulations. Pro…	1	2	26	26	ÖSL Bündel : Ecological footprint of land use	Germany	NA		7	NA	nein	7	Sites for dwelling and firms in the suburbs (Stadt nah)	1			35			€/m2 Richtwert (Guide Value) (€ in Jahr 2000)			43.6606					436606			85.675		1	2	0.0001	9	Actual Market Pricing Methods (Actual Expenditure/Market Price of Output)	The paper proposes Ecological Footprint (EF) concept as an indirect assessment method for valuing environmental impacts of economic activities. "In Germany, guide land values are assessed on a community level annually by observing the regional market prices for land. The guide value data are widely available in a coherent form (Arbeitskreis Grundstücksbewertung und Grundstückswirtschaft, 2000/ Ta…	2000	NA
310	137	Karlsruhe Virtueller Katalog (KVK) (http://kvk.bibliothek.kit.edu/)	0	Köbbing, J. F., M. Groth, G. von Oheimb (2012) Klimaschutz durch Moorrenaturierung : Ansätze zur ökonomischen Bewertung. Ibidem-Verlag, Stuttgart.	JF	nicht öffentlich	0	keine eigene Bewertung		3	3	8	2.3.5.1.	Kohlenstoffbindung	Deutschland	NA	NA	3	Moor	nein	4	Wiederherstellung von Feuchtgebieten (Kosten und Nutzen von Renaturierung)																				1		na					nein
313	138		0	Krämer, I. (2005/2006) Verrohrte Fließgewässer bei der Umwetzung der EU-Wasserrahmenrichtlinie - mögliche Lösungen und deren ökonomische Auswirkungen im Peeneeinzugsgebiet. Diplomarbeit Studiengang Landschaftsökologie und Naturschutz, Universität Greifswald 2005. Norderstedt 2006 (Books on Demand, hrsgg. von der Edmund-Siemers-Stiftung)	JF	http://www.glus.org/fileadmin/archiv/foerderpreis-wissenschaft/kraemer.pdf	1	1		5	3	10	2.2.2.1.	Renaturierung von Fließgewässern (16, 10)	Deutschland	Peeneeinzugsgebiet		7	1+2 Grünland, Ackerland	ja: Instandhaltung von verrohrten Fließgewässern (Austausch der Rohre)	8		2			240.75			Barwert in €/m Rohr [Instandhaltung von verrohrten Fließgewässern (Austausch der Rohre), Kosten in € pro Meter Rohr]			278.54								92.375		1	6	na	5	Restaurationskosten		2005	unbekannt
311			1	Krämer, I. (2005/2006) Verrohrte Fließgewässer bei der Umwetzung der EU-Wasserrahmenrichtlinie - mögliche Lösungen und deren ökonomische Auswirkungen im Peeneeinzugsgebiet. Diplomarbeit Studiengang Landschaftsökologie und Naturschutz, Universität Greifswald 2005. Norderstedt 2006 (Books on Demand, hrsgg. von der Edmund-Siemers-Stiftung)	JF	http://www.glus.org/fileadmin/archiv/foerderpreis-wissenschaft/kraemer.pdf	1	1		5	3	10	2.2.2.1.	Renaturierung von Fließgewässern (16, 10)	Deutschland	Peeneeinzugsgebiet		7	1+2 Grünland, Ackerland	nein	4	Renaturierung von verrohrten Fließgewässern	2			146.44			Barwert in €/m Graben [ Offenlegung und Umgestaltung zu grabenähnlichen Gewässern , Kosten in € pro Meter Graben]			169.427								92.375		1	6	na	5	Restaurationskosten		2005	unbekannt
312			0	Krämer, I. (2005/2006) Verrohrte Fließgewässer bei der Umwetzung der EU-Wasserrahmenrichtlinie - mögliche Lösungen und deren ökonomische Auswirkungen im Peeneeinzugsgebiet. Diplomarbeit Studiengang Landschaftsökologie und Naturschutz, Universität Greifswald 2005. Norderstedt 2006 (Books on Demand, hrsgg. von der Edmund-Siemers-Stiftung)	JF	http://www.glus.org/fileadmin/archiv/foerderpreis-wissenschaft/kraemer.pdf	1	1		5	3	10	2.2.2.1.	Renaturierung von Fließgewässern (16, 10)	Deutschland	Peeneeinzugsgebiet		7	1+2 Grünland, Ackerland	nein	4	Renaturierung von verrohrten Fließgewässern	2			161			Barwert in €/m naturnaher Graben [ Offenlegung und Umgestaltung zu naturnahen Gewässern , Kosten in € pro Meter Graben]			186.272								92.375		1	6	na	5	Restaurationskosten		2005	unbekannt
732			0	van Beukering, P. J. H., Herman, S. J. C., & Janssen, M. A. (2003). Economic valuation of the Leuser National Park in Sumatra. Indonesia. Ecological Economics, 44(1), 43–62.	JF	http://www.sciencedirect.com/science/article/pii/S0921800902002240	1	1	The Leuser Ecosystem in Northern Sumatra is officially protected by its status as an Indonesian national park. Nevertheless, it remains under severe threat of deforestation. Rainforest destruction has already caused a decline in ecological functions and services. Besides, it is affecting numerous economic activities in and around the Leuser National Park. The objectives of this study are twofold:…	1	2	24	24	Biodiversity	Indonesien	Leuser Ecosystem, Sumatra	2500000 ha	4	Rainforest	nein	3	Scenario (1) 'conservation' subtracted from scenario (2) ‘deforestation’ (implying a continuation of the current trend of clear-cutting). Own calculation for the purpose of this database.	1			-436000000			US$ value of forest lost due to deforestation for provision of water for drinking and use in industry over the period of 2000-2030 at 4% discount rate (difference between scenario (1) 'conservation scenario' and scenario (2) 'deforestation scenario'). Own calculation for the purpose of this database.			-4.84057e+08					-193.623			81.2026	1	1	1	2500000	17	WTP; modelling.	For the prupose of this database, the value lost/gained due to deforestation was used (the difference between 'deforestation scenario' and 'conservation scenario')	2001	2000 - 2030
733			0	van Beukering, P. J. H., Herman, S. J. C., & Janssen, M. A. (2003). Economic valuation of the Leuser National Park in Sumatra. Indonesia. Ecological Economics, 44(1), 43–62.	JF	http://www.sciencedirect.com/science/article/pii/S0921800902002240	1	1	The Leuser Ecosystem in Northern Sumatra is officially protected by its status as an Indonesian national park. Nevertheless, it remains under severe threat of deforestation. Rainforest destruction has already caused a decline in ecological functions and services. Besides, it is affecting numerous economic activities in and around the Leuser National Park. The objectives of this study are twofold:…	1	2	8	2.3.5.1.	Carbon sequestration	Indonesien	Leuser Ecosystem, Sumatra	2500000 ha	4	Rainforest	nein	3	Scenario (1) 'conservation' subtracted from scenario (2) ‘deforestation’ (implying a continuation of the current trend of clear-cutting). Own calculation for the purpose of this database.	2			-147000000			US$ value of forest lost due to deforestation for provision of water for drinking and use in industry over the period of 2000-2030 at 4% discount rate (difference between scenario (1) 'conservation scenario' and scenario (2) 'deforestation scenario'). Own calculation for the purpose of this database.			-1.63203e+08					-65.2811			81.2026	1	1	1	2500000	17	Marginal damage cost per t of CO2 according to IPCC; modelling.	For the prupose of this database, the value lost/gained due to deforestation was used (the difference between 'deforestation scenario' and 'conservation scenario')	2001	2000 - 2030
734			0	van Beukering, P. J. H., Herman, S. J. C., & Janssen, M. A. (2003). Economic valuation of the Leuser National Park in Sumatra. Indonesia. Ecological Economics, 44(1), 43–62.	JF	http://www.sciencedirect.com/science/article/pii/S0921800902002240	1	1	The Leuser Ecosystem in Northern Sumatra is officially protected by its status as an Indonesian national park. Nevertheless, it remains under severe threat of deforestation. Rainforest destruction has already caused a decline in ecological functions and services. Besides, it is affecting numerous economic activities in and around the Leuser National Park. The objectives of this study are twofold:…	1	2	9	2.2.3.	Fire prevention	Indonesien	Leuser Ecosystem, Sumatra	2500000 ha	4	Rainforest	nein	3	Scenario (1) 'conservation' subtracted from scenario (2) ‘deforestation’ (implying a continuation of the current trend of clear-cutting). Own calculation for the purpose of this database.	2			-685000000			US$ value of forest lost due to deforestation for provision of water for drinking and use in industry over the period of 2000-2030 at 4% discount rate (difference between scenario (1) 'conservation scenario' and scenario (2) 'deforestation scenario'). Own calculation for the purpose of this database.			-7.60503e+08					-304.201			81.2026	1	1	1	2500000	17	Avoided damage cost from fires; modelling.	For the prupose of this database, the value lost/gained due to deforestation was used (the difference between 'deforestation scenario' and 'conservation scenario')	2001	2000 - 2030
735			0	van Beukering, P. J. H., Herman, S. J. C., & Janssen, M. A. (2003). Economic valuation of the Leuser National Park in Sumatra. Indonesia. Ecological Economics, 44(1), 43–62.	JF	http://www.sciencedirect.com/science/article/pii/S0921800902002240	1	1	The Leuser Ecosystem in Northern Sumatra is officially protected by its status as an Indonesian national park. Nevertheless, it remains under severe threat of deforestation. Rainforest destruction has already caused a decline in ecological functions and services. Besides, it is affecting numerous economic activities in and around the Leuser National Park. The objectives of this study are twofold:…	1	2	26	26	Non-timber forest products	Indonesien	Leuser Ecosystem, Sumatra	2500000 ha	4	Rainforest	nein	3	Scenario (1) 'conservation' subtracted from scenario (2) ‘deforestation’ (implying a continuation of the current trend of clear-cutting). Own calculation for the purpose of this database.	1			141000000			US$ value of forest lost due to deforestation for provision of water for drinking and use in industry over the period of 2000-2030 at 4% discount rate (difference between scenario (1) 'conservation scenario' and scenario (2) 'deforestation scenario'). Own calculation for the purpose of this database.			1.56541e+08					62.6166			81.2026	1	1	1	2500000	17	Surrogate market price; modelling.	For the prupose of this database, the value lost/gained due to deforestation was used (the difference between 'deforestation scenario' and 'conservation scenario')	2001	2000 - 2030
736			0	van Beukering, P. J. H., Herman, S. J. C., & Janssen, M. A. (2003). Economic valuation of the Leuser National Park in Sumatra. Indonesia. Ecological Economics, 44(1), 43–62.	JF	http://www.sciencedirect.com/science/article/pii/S0921800902002240	1	1	The Leuser Ecosystem in Northern Sumatra is officially protected by its status as an Indonesian national park. Nevertheless, it remains under severe threat of deforestation. Rainforest destruction has already caused a decline in ecological functions and services. Besides, it is affecting numerous economic activities in and around the Leuser National Park. The objectives of this study are twofold:…	1	2	3	1.2.1.1.	Timber	Indonesien	Leuser Ecosystem, Sumatra	2500000 ha	4	Rainforest	nein	3	Scenario (1) 'conservation' subtracted from scenario (2) ‘deforestation’ (implying a continuation of the current trend of clear-cutting). Own calculation for the purpose of this database.	1			1184000000			US$ value of forest lost due to deforestation for provision of water for drinking and use in industry over the period of 2000-2030 at 4% discount rate (difference between scenario (1) 'conservation scenario' and scenario (2) 'deforestation scenario'). Own calculation for the purpose of this database.			1.3145e+09					525.802			81.2026	1	1	1	2500000	17	Surrogate market price, deducting the costs of harvest; modelling.	For the prupose of this database, the value lost/gained due to deforestation was used (the difference between 'deforestation scenario' and 'conservation scenario')	2001	2000 - 2030
737			0	van Beukering, P. J. H., Herman, S. J. C., & Janssen, M. A. (2003). Economic valuation of the Leuser National Park in Sumatra. Indonesia. Ecological Economics, 44(1), 43–62.	JF	http://www.sciencedirect.com/science/article/pii/S0921800902002240	1	1	The Leuser Ecosystem in Northern Sumatra is officially protected by its status as an Indonesian national park. Nevertheless, it remains under severe threat of deforestation. Rainforest destruction has already caused a decline in ecological functions and services. Besides, it is affecting numerous economic activities in and around the Leuser National Park. The objectives of this study are twofold:…	1	2	26	26	ES-bundle with 11 ecosystem services	Indonesien	Leuser Ecosystem, Sumatra	2500000 ha	4	Rainforest	nein	3	Scenario (1) 'conservation' subtracted from scenario (2) ‘deforestation’ (implying a continuation of the current trend of clear-cutting). Own calculation for the purpose of this database.	3			-2580000000			US$ value of forest lost due to deforestation for provision of water for drinking and use in industry over the period of 2000-2030 at 4% discount rate (difference between scenario (1) 'conservation scenario' and scenario (2) 'deforestation scenario'). Own calculation for the purpose of this database.			-2.86437e+09					-1145.75			81.2026	1	1	1	2500000	17	TEV - total economic value based on surrogate of all assumptions for ecosystem service valuation (see each ecosystem service in this study); modelling.	For the prupose of this database, the value lost/gained due to deforestation was used (the difference between 'deforestation scenario' and 'conservation scenario')	2001	2000 - 2030
314	139	EnValue	0	Kuik, O.J., Oosterhuis, F.H. & Jansen, H.M.A., Holm, K. and Ewers, H.J. (1992). ASSESSMENT OF BENEFITS OF ENVIRONMENTAL MEASURES. Graham & Trotman, London.	SS		0	keine eigenen Bewertungen																																		1		na
315	140	Elsasser	0	Küpker 2007 Der Wert biologischer Vielfalt von Wäldern in Deutschland. Eine sozioökonomische Bewertung von Maßnahmen zur Förderung der Biodiversität.	SS	http://ediss.sub.uni-hamburg.de/volltexte/2007/3261/pdf/Dissertation_Kuepker.pdf	1	1		5 (PhD diss.)	1	24	24	biodiv protection programme	Germany	Schleswig-Holstein	na	5	forest	nein	7	programme of 5 measures to enhance biodiversity in forests (more dead wood; increase unmanaged area; more deciduous trees; linking segregated forests by afforestation; less game)	1			48.58	650		EUR/household/a WTP&WTP to avoid			58.6224	784.367				29.4585	394.154		88.5667		1	3	na	10	review: PhD review | sampling type: random survey method: face-to-face | data collection mode: household | value specification: trimmed mean | regression: OLS | validity experiments: none | sensitivity analysis: with/without refusees & protest votes; includes 'WTP to avoid' of opponents | dispersion measure and value: SD; 88.9	na	2002 (november)	no
316	141	Elsasser	0	Küpker, Elsasser 2001 (Pretest zur Studie "Der Wert biologischer Vielfalt von Wäldern in Deutschland"	SS		1	1		4	unpublished	24	24	Biodiversitätsschutz	Germany	Germany	na	5	forest	nein	7	programme of 5 measures to enhance biodiversity in forests (more dead wood; increase unmanaged area; more deciduous trees; linking segregated forests by afforestation; less game)	1			67.53			DM/person/a WTP&WTP to avoid			42.2212					42.2212			87.4		1.95583	3	na	10	review: no | sampling type: random survey method: face-to-face | data collection mode: household | value specification: mean | regression: n.a. | validity experiments: none | sensitivity analysis: includes 'WTP to avoid' of opponents | dispersion measure and value: n.a.; n.a.	na	2001 (december)	no
317	142	TEEB DE Kapitel 6 ÖSL von Wäldern	0	Küpker, M., P. Elsasser (2005): SOZIOÖKONOMISCHE BEWERTUNG VON MAßNAHMEN ZUR ERHALTUNG UND FÖRDERUNG DER BIOLOGISCHEN VIELFALT DER WÄLDER IN DEUTSCHLAND (VOLKSWIRTSCHAFTLICHER TEIL), in: KÜPKER, M., KÜPPERS, J.-G., ELSASSER, P., THOROE, C. (HRSG.), 2005. Sozioökonomische Bewertung von Maßnahmen zur Erhaltung und Förderung der biologischen Vielfalt der Wälder. BFH. Arbeitsbericht des Instituts für…	BB		1	1		4	1	26	26	Biodiversitätsschutzprogramm	Deutschland	Gesamtdeutschland		5	Wald	nein	8	Schutzmaßnahmen in vorhandenen Wäldern	1			48.34	30		€/Haushalt/a			55.9279	34.7091				28.1045	17.4417		92.375		1	3	na	10	öffentlicher entweder-oder-Fonds als Zahlungsvehikel; Bezahlkarten-Ansatz; face-to-face review: PhD review | sampling type: random survey method: face-to-face | data collection mode: household | value specification: trimmed mean | regression: OLS | validity experiments: none | sensitivity analysis: with/without refusees & protest votes; includes 'WTP to avoid' of opponents | dispersion measure an…	Beschreibung der Maßnahmen, Abfrage der Zahlunsbereitschaft		nein
318	143	Meyerhoff, Elsasser: A Database on Environmental Valuation Studies in Austria, Germany and Switzerland (In: Moser et al. 2008: Inwertsetzung von Waldwerten und Waldleistungen - Ergänzungsbeitrag zu COST Aktion E45.	0	Lai, Y.; Florkowski, W.J.; Brückner, B.; Schonhof, I. (1998) Berlin consumer preferences for quality attributes of fresh vegetables. Journal of Food Distribution Research 29, 68-74	SS		0	keine monetäre Bewertung																																		1		na
319	144	RED	0	Lambert, J. 2002 Annoyance and its cost. International Meeting on Acoustic Pollution in Cities Madrid, 22-23-24 April 2002	SS	https://www.researchgate.net/publication/242552423_International_Meeting_on_Acoustic_Pollution_in_Cities_Madrid_22-23-24_April_2002	0	0 Kosten von Straßenverkehrslärm	Valuing noise annoyance is almost always based on the willingness to pay concept. WTP sometimes reflects the awareness by individuals of noise effects, and sometimes, the amount of money that the community or individuals will agree to pay to reduce or prevent transportation noise annoyance. Among the valuation techniques used, hedonic price and contingent valuation methods are the most common. Th…																																	1		na
320	145	WS	0	Lehmann, P. et al., 2009. Promoting Multifunctionality of Agriculture: An Economic Analysis of New Approaches in Germany. JOURNAL OF ENVIRONMENTAL POLICY & PLANNING, 11(4), pp.315–332.	BB		0	keine Bewertung		1	2																															1		na
321	146	Schellhorn, M. Instrumente der Rechenschaft über die Inanspruchnahme der natürlichen Umwelt - Umweltrechnungslegung. 2. Auflage, Wiesbaden: Dt. Univ.-Verl., Wiesbaden: Gabler, 1997, doi: 10.1007/978-3-663-09066-3	0	Leipert, C. Die heimlichen Kosten des Fortschritts. Wie Umweltzerstörung das Wirtschaftswachstum fördert, Frankfurt a.M. 1989, S.126 f	SS		0	fehlende Studie																																		1		na
323	147	WS	0	Lewandowski, I. et al., 2006. The economic value of the phytoremediation function - Assessed by the example of cadmium remediation by willow (Salix ssp). AGRICULTURAL SYSTEMS, 89(1), pp.68–89.	BB		1	1	The combination of biomass production with other land use functions in multiple land use systems can reduce biomass production costs if these land use functions generate an economic benefit. Aim of this study is to find and apply methods for the quantification of the economic value of the phytoremediation function (cleaning of the soil by plants). For the purpose the combination of biomass produc…	1	2	11	2.1.1.	Waste treatment (phytoremediation function - cleaning of the soil by plants)	Deutschland	Freiburg	2300 ha	2	Ackerland	ja	8		1	14851	1774			21078	€/ha	16915.1	2020.56			24007.6	16915.1	2020.56			24007.6	93.8333		1	2	1	6	the economic loss the farmer would experience if he could not apply the phytoremediation function and had to set aside heavy metal contaminated land	Kalkulation der Kosten der Alternativmethode zur Phytoremediation + Einkommensverluste wegen längerer "Behandlungsdauer" - Kosten der Verbrennung des kontaminierten Pflanzenmaterials		20 Jahre
322		WS	0	Lewandowski, I. et al., 2006. The economic value of the phytoremediation function - Assessed by the example of cadmium remediation by willow (Salix ssp). AGRICULTURAL SYSTEMS, 89(1), pp.68–89.	BB		1	1	The combination of biomass production with other land use functions in multiple land use systems can reduce biomass production costs if these land use functions generate an economic benefit. Aim of this study is to find and apply methods for the quantification of the economic value of the phytoremediation function (cleaning of the soil by plants). For the purpose the combination of biomass produc…	1	2	11	2.1.1.	Waste treatment (phytoremediation function - cleaning of the soil by plants)	Deutschland	Freiburg	2300 ha	2	Ackerland	ja	8		2		12178	14594		16977	€/ha		13870.6	16622.4		19336.6		13870.6	16622.4		19336.6	93.8333		1	2	1	3	phytoremediation costs with hyperaccumulator	Kalkulation der Kosten der Alternativmethode zur Phytoremediation + Einkommensverluste wegen längerer "Behandlungsdauer"		20 Jahre
324	148	TEEB DE Kapitel 6 ÖSL von Wäldern	0	Liebe, U., Preisendörfer, P., Meyerhoff, J. (2006): Nutzen aus Biodiversitätsveränderungen, in: MEYERHOFF, J., HARTJE, V., ZERBE, S. (HRSG.), 2006. Biologische Vielfalt und deren Bewertung am Beispiel des ökologischen Waldumbaus in den Regionen Solling und Lüneburger Heide. Forschungszentrum Waldökosysteme, Göttingen. S. 101-155	BB		1	1		3	3	24	2.3.1.	Biodiversität	Deutschland	Lüneburger Heide		5	Wald	nein	8	Waldumbau	1			6.86			€/Kopf/a			8.05304					8.05304			91.0417		1	3	na	10	face-to-face		2004	nein
326	149	TEEB DE Kapitel 6 ÖSL von Wäldern	0	Liebe, U., Preisendörfer, P., Meyerhoff, J. (2006): Nutzen aus Biodiversitätsveränderungen, in: MEYERHOFF, J., HARTJE, V., ZERBE, S. (HRSG.), 2006. Biologische Vielfalt und deren Bewertung am Beispiel des ökologischen Waldumbaus in den Regionen Solling und Lüneburger Heide. Forschungszentrum Waldökosysteme, Göttingen. S. 101-155	BB		1	1		3	3	16	2.3.1.	Biotope für gefährdete und geschützte Arten	Deutschland	Lüneburger Heide		5	Wald	nein	8	Waldumbau	1			12.28			€/Kopf/a			14.4157					14.4157			91.0417		1	3	na	12	marginale Zahlungsbereitschaft von "mittel" zu "hoch"; angegebene Werte aus Multinomial Logit-Auswertung; face-to-face		2004	nein
325		TEEB DE Kapitel 6 ÖSL von Wäldern	0	Liebe, U., Preisendörfer, P., Meyerhoff, J. (2006): Nutzen aus Biodiversitätsveränderungen, in: MEYERHOFF, J., HARTJE, V., ZERBE, S. (HRSG.), 2006. Biologische Vielfalt und deren Bewertung am Beispiel des ökologischen Waldumbaus in den Regionen Solling und Lüneburger Heide. Forschungszentrum Waldökosysteme, Göttingen. S. 101-155	BB		1	1		3	3	24	2.3.1.	Biodiversität	Deutschland	Solling/Harz		5	Wald	nein	8	Waldumbau	1			6.95			€/Kopf/a			8.1587					8.1587			91.0417		1	3	na	10	face-to-face		2004	nein
327		TEEB DE Kapitel 6 ÖSL von Wäldern	0	Liebe, U., Preisendörfer, P., Meyerhoff, J. (2006): Nutzen aus Biodiversitätsveränderungen, in: MEYERHOFF, J., HARTJE, V., ZERBE, S. (HRSG.), 2006. Biologische Vielfalt und deren Bewertung am Beispiel des ökologischen Waldumbaus in den Regionen Solling und Lüneburger Heide. Forschungszentrum Waldökosysteme, Göttingen. S. 101-155	BB		1	1		3	3	24	2.3.1.	Artenvielfalt	Deutschland	Lüneburger Heide		5	Wald	nein	8	Waldumbau	1			9.87			€/Kopf/a			11.5865					11.5865			91.0417		1	3	na	12	marginale Zahlungsbereitschaft von "mittel" zu "hoch"; angegebene Werte aus Multinomial Logit-Auswertung; face-to-face		2004	nein
328		TEEB DE Kapitel 6 ÖSL von Wäldern	0	Liebe, U., Preisendörfer, P., Meyerhoff, J. (2006): Nutzen aus Biodiversitätsveränderungen, in: MEYERHOFF, J., HARTJE, V., ZERBE, S. (HRSG.), 2006. Biologische Vielfalt und deren Bewertung am Beispiel des ökologischen Waldumbaus in den Regionen Solling und Lüneburger Heide. Forschungszentrum Waldökosysteme, Göttingen. S. 101-155	BB		1	1		3	3	26	2.3.1.	Altersstruktur der Wälder	Deutschland	Lüneburger Heide		5	Wald	nein	8	Waldumbau	1			7.74			€/Kopf/a			9.08609					9.08609			91.0417		1	3	na	12	marginale Zahlungsbereitschaft von "mittel" zu "hoch"; angegebene Werte aus Multinomial Logit-Auswertung; face-to-face		2004	nein
329		TEEB DE Kapitel 6 ÖSL von Wäldern	0	Liebe, U., Preisendörfer, P., Meyerhoff, J. (2006): Nutzen aus Biodiversitätsveränderungen, in: MEYERHOFF, J., HARTJE, V., ZERBE, S. (HRSG.), 2006. Biologische Vielfalt und deren Bewertung am Beispiel des ökologischen Waldumbaus in den Regionen Solling und Lüneburger Heide. Forschungszentrum Waldökosysteme, Göttingen. S. 101-155	BB		1	1		3	3	24	3.1.2.5.	Landschaftliche Vielfalt	Deutschland	Lüneburger Heide		5	Wald	nein	8	Waldumbau	1			5.89			€/Kopf/a			6.91435					6.91435			91.0417		1	3	na	12	marginale Zahlungsbereitschaft von "mittel" zu "hoch"; angegebene Werte aus Multinomial Logit-Auswertung; face-to-face		2004	nein
330		TEEB DE Kapitel 6 ÖSL von Wäldern	0	Liebe, U., Preisendörfer, P., Meyerhoff, J. (2006): Nutzen aus Biodiversitätsveränderungen, in: MEYERHOFF, J., HARTJE, V., ZERBE, S. (HRSG.), 2006. Biologische Vielfalt und deren Bewertung am Beispiel des ökologischen Waldumbaus in den Regionen Solling und Lüneburger Heide. Forschungszentrum Waldökosysteme, Göttingen. S. 101-155	BB		1	1		3	3	16	2.3.1.	Biotope für gefährdete und geschützte Arten	Deutschland	Solling/Harz		5	Wald	nein	8	Waldumbau	1			6.11			€/Kopf/a			7.17261					7.17261			91.0417		1	3	na	12	marginale Zahlungsbereitschaft von "mittel" zu "hoch"; angegebene Werte aus Multinomial Logit-Auswertung; face-to-face		2004	nein
331		TEEB DE Kapitel 6 ÖSL von Wäldern	0	Liebe, U., Preisendörfer, P., Meyerhoff, J. (2006): Nutzen aus Biodiversitätsveränderungen, in: MEYERHOFF, J., HARTJE, V., ZERBE, S. (HRSG.), 2006. Biologische Vielfalt und deren Bewertung am Beispiel des ökologischen Waldumbaus in den Regionen Solling und Lüneburger Heide. Forschungszentrum Waldökosysteme, Göttingen. S. 101-155	BB		1	1		3	3	24	2.3.1.	Artenvielfalt	Deutschland	Solling/Harz		5	Wald	nein	8	Waldumbau	1			9.77			€/Kopf/a			11.4691					11.4691			91.0417		1	3	na	12	marginale Zahlungsbereitschaft von "mittel" zu "hoch"; angegebene Werte aus Multinomial Logit-Auswertung; face-to-face		2004	nein
332		TEEB DE Kapitel 6 ÖSL von Wäldern	0	Liebe, U., Preisendörfer, P., Meyerhoff, J. (2006): Nutzen aus Biodiversitätsveränderungen, in: MEYERHOFF, J., HARTJE, V., ZERBE, S. (HRSG.), 2006. Biologische Vielfalt und deren Bewertung am Beispiel des ökologischen Waldumbaus in den Regionen Solling und Lüneburger Heide. Forschungszentrum Waldökosysteme, Göttingen. S. 101-155	BB		1	1		3	3	26	2.3.1.	Altersstruktur der Wälder	Deutschland	Solling/Harz		5	Wald	nein	8	Waldumbau	1			1.43			€/Kopf/a			1.6787					1.6787			91.0417		1	3	na	12	marginale Zahlungsbereitschaft von "mittel" zu "hoch"; angegebene Werte aus Multinomial Logit-Auswertung; face-to-face		2004	nein
333		TEEB DE Kapitel 6 ÖSL von Wäldern	0	Liebe, U., Preisendörfer, P., Meyerhoff, J. (2006): Nutzen aus Biodiversitätsveränderungen, in: MEYERHOFF, J., HARTJE, V., ZERBE, S. (HRSG.), 2006. Biologische Vielfalt und deren Bewertung am Beispiel des ökologischen Waldumbaus in den Regionen Solling und Lüneburger Heide. Forschungszentrum Waldökosysteme, Göttingen. S. 101-155	BB		1	1		3	3	24	3.1.2.5.	Landschaftliche Vielfalt	Deutschland	Solling/Harz		5	Wald	nein	8	Waldumbau	1			5.78			€/Kopf/a			6.78522					6.78522			91.0417		1	3	na	12	marginale Zahlungsbereitschaft von "mittel" zu "hoch"; angegebene Werte aus Multinomial Logit-Auswertung; face-to-face		2004	nein
603	240		1	Lienhoop, N., Völker, M. (2016): Preference refinement in deliberative choice experiments for ecosystem service valuation. Land Econ 92(3): 555-577.	BB		1	1	Choice experiments have gained considerable popularity in ecosystem service valuation. In a one-shot survey respondents are faced with a strenuous task asking them to discover and monetize their preferences for often unfamiliar ecosystem services in a previously unknown hypothetical market situation. We present a deliberative choice experiment that aims to generate well-rationalized value estimat…	1	2	11	2.3.4.1.	Wasserqualität in Flüssen	Deutschland	Mulde-Gebiet		5	Wald	nein	6	Aufforstung	1			192.7			€/HH/a			193.137					97.0536			106.633		1	3	na	12	Market-Stall-Ansatz; Steuererhöhung als Zahlungsvehikel	Diskussionsgruppen zur Präferenzbildung, dann klassisches CE	2014	nein
601			0	Lienhoop, N., Völker, M. (2016): Preference refinement in deliberative choice experiments for ecosystem service valuation. Land Econ 92(3): 555-577.	BB		1	1	Choice experiments have gained considerable popularity in ecosystem service valuation. In a one-shot survey respondents are faced with a strenuous task asking them to discover and monetize their preferences for often unfamiliar ecosystem services in a previously unknown hypothetical market situation. We present a deliberative choice experiment that aims to generate well-rationalized value estimat…	1	2	8	2.3.5.1.	Kohlenstoffbindung	Deutschland	Mulde-Gebiet		5	Wald	nein	6	Aufforstung	1			0.03			€/HH/a			0.030068					0.0151095			106.633		1	3	na	12	Market-Stall-Ansatz; Steuererhöhung als Zahlungsvehikel	Diskussionsgruppen zur Präferenzbildung, dann klassisches CE	2014	nein
602			0	Lienhoop, N., Völker, M. (2016): Preference refinement in deliberative choice experiments for ecosystem service valuation. Land Econ 92(3): 555-577.	BB		1	1	Choice experiments have gained considerable popularity in ecosystem service valuation. In a one-shot survey respondents are faced with a strenuous task asking them to discover and monetize their preferences for often unfamiliar ecosystem services in a previously unknown hypothetical market situation. We present a deliberative choice experiment that aims to generate well-rationalized value estimat…	1	2	18	3.1.2.5.	Landschaftsästhetik	Deutschland	Mulde-Gebiet		5	Wald	nein	6	Aufforstung	1			8.79			€/HH/a			8.80992					4.4271			106.633		1	3	na	12	Market-Stall-Ansatz; Steuererhöhung als Zahlungsvehikel	Diskussionsgruppen zur Präferenzbildung, dann klassisches CE	2014	nein
780			0	Lienhoop, N., Völker, M. (2016): Preference refinement in deliberative choice experiments for ecosystem service valuation. Land Econ 92(3): 555-577.	BB		1	1	Choice experiments have gained considerable popularity in ecosystem service valuation. In a one-shot survey respondents are faced with a strenuous task asking them to discover and monetize their preferences for often unfamiliar ecosystem services in a previously unknown hypothetical market situation. We present a deliberative choice experiment that aims to generate well-rationalized value estimat…	1	2	8	2.3.5.1.	Kohlenstoffbindung	Deutschland	Mulde-Gebiet	846,08 ha	5	Wald	nein	6	Aufforstung	1	0.01					€/ha/a	0.0100227					0.00503651					106.633		1	3	na	12	Market-Stall-Ansatz; Steuererhöhung als Zahlungsvehikel	Diskussionsgruppen zur Präferenzbildung, dann klassisches CE; Berechnung der Werte: WTP/HH/a*Einwohnerzahl in Region (33000)/Waldfläche (846,08 qkm)	2014	nein
[truncated: 481 more rows]
[truncated: 13 more columns]

## Sheet: Variables
Supplementary information: Variables included in systematic review
Variable ID	Variable (in English)	Variable description
V1	ID Value	Code number for the distinct identification of the entrance into the database
V2	ID Study	Code number for the identification of the study
V3	Original database	Mega-database or publication in which the valuation study was found (see tab "Analysed Databases")
[truncated: 60 more rows]

## Sheet: ES Definition CICES
	Ecosystem services as classified by CICES V4.3 (https://cices.eu/); Numerical ID for each ecosystem service (ES) added by authors.
	CICES for ecosystem service mapping and assessment
	CICES for ecosystem accounting						Numerical ID of Ecosystem Service (ES) according to TEEB Classification
	Section	Division	Group	Class	Class type	Examples
[truncated: 64 more rows]

## Sheet: ES Definition TEEB
	Classification of Ecosystem Services according to TEEB (The Economics of Ecosystem Services and Biodiversity)
[truncated: 28 more rows]

[truncated: 1 more sheets: Conversion_indices_English]
